# Supplementary material for: Specificity of AMPylation of the human chaperone BiP is mediated by TPR motifs of FICD
Source: Nat Commun. 2021 Apr 23;12:2426. doi: 10.1038/s41467-021-22596-0 (PMC8065156; doi:10.1038/s41467-021-22596-0)
Supplement: Supplementary file 4 — Source Data [file 41467_2021_22596_MOESM4_ESM.xlsx]

## Sheet: Fig 1e
FICD E234G E404C									FICD E234G E404C		FICD E234G E404C +TReND-2
									;Mass	% BPI	;Mass	% BPI
									99.9527952947987	0.0000	99.9527952947987	0.0000
									99.9556609802639	0.0000	99.9556609802639	0.0000
									99.9585267068083	0.0000	99.9585267068083	0.0000
									99.9613924744317	0.0000	99.9613924744317	0.0000
									99.9642582831342	0.0000	99.9642582831342	0.0000
									99.9671241329159	0.0000	99.9671241329159	0.0000
									99.9699900237766	0.0000	99.9699900237766	0.0000
									99.9728559557165	0.0000	99.9728559557165	0.0000
									99.9757219287355	0.0000	99.9757219287355	0.0000
									99.9785879428336	0.0000	99.9785879428336	0.0000
									99.9814539980108	0.0000	99.9814539980108	0.0000
									99.9843200942671	0.0000	99.9843200942671	0.0000
									99.9871862316025	0.0000	99.9871862316025	0.0000
FICD E234G E404C + TReND-2									99.990052410017	0.0000	99.990052410017	0.0000
									99.9929186295107	0.0000	99.9929186295107	0.0000
									99.9957848900834	0.0000	99.9957848900834	0.0000
									99.9986511917353	0.0170	99.9986511917353	0.0304
									100.001517534466	0.0161	100.001517534466	0.0292
									100.004383918276	0.0158	100.004383918276	0.0285
									100.007250343166	0.0158	100.007250343166	0.0275
									100.010116809134	0.0158	100.010116809134	0.0285
									100.012983316181	0.0161	100.012983316181	0.0290
									100.015849864308	0.0162	100.015849864308	0.0301
									100.018716453513	0.0163	100.018716453513	0.0298
									100.021583083798	0.0151	100.021583083798	0.0273
									100.024449755162	0.0164	100.024449755162	0.0263
									100.027316467605	0.0165	100.027316467605	0.0265
									100.030183221127	0.0163	100.030183221127	0.0285
									100.033050015728	0.0149	100.033050015728	0.0310
									100.035916851409	0.0160	100.035916851409	0.0328
									100.038783728168	0.0158	100.038783728168	0.0318
									100.041650646007	0.0179	100.041650646007	0.0330
									100.044517604924	0.0202	100.044517604924	0.0321
									100.047384604921	0.0227	100.047384604921	0.0345
									100.050251645997	0.0240	100.050251645997	0.0350
									100.053118728152	0.0225	100.053118728152	0.0322
									100.055985851386	0.0205	100.055985851386	0.0296
									100.058853015699	0.0192	100.058853015699	0.0292
									100.061720221091	0.0206	100.061720221091	0.0318
									100.064587467563	0.0325	100.064587467563	0.0460
									100.067454755113	0.0967	100.067454755113	0.1130
									100.070322083743	0.2773	100.070322083743	0.2856
									100.073189453451	0.5109	100.073189453451	0.4773
									100.076056864239	0.6370	100.076056864239	0.5643
									100.078924316106	0.5637	100.078924316106	0.4868
									100.081791809052	0.3781	100.081791809052	0.3417
									100.084659343077	0.2203	100.084659343077	0.2120
									100.087526918182	0.1478	100.087526918182	0.1484
									100.090394534365	0.1155	100.090394534365	0.1215
									100.093262191628	0.1034	100.093262191628	0.1063
									100.096129889969	0.0922	100.096129889969	0.0998
									100.09899762939	0.0871	100.09899762939	0.0910
									100.10186540989	0.0860	100.10186540989	0.0869
									100.104733231469	0.1000	100.104733231469	0.1027
									100.107601094127	0.1226	100.107601094127	0.1325
									100.110468997864	0.1485	100.110468997864	0.1562
									100.11333694268	0.1447	100.11333694268	0.1530
									100.116204928576	0.1174	100.116204928576	0.1217
									100.11907295555	0.0828	100.11907295555	0.0957
									100.121941023604	0.0627	100.121941023604	0.0773
									100.124809132736	0.0539	100.124809132736	0.0676
									100.127677282948	0.0494	100.127677282948	0.0597
									100.130545474239	0.0454	100.130545474239	0.0554
									100.133413706609	0.0419	100.133413706609	0.0537
									100.136281980058	0.0407	100.136281980058	0.0522
									100.139150294587	0.0376	100.139150294587	0.0499
									100.142018650194	0.0374	100.142018650194	0.0461
									100.144887046881	0.0344	100.144887046881	0.0461
									100.147755484646	0.0327	100.147755484646	0.0442
									100.150623963491	0.0297	100.150623963491	0.0415
									100.153492483415	0.0287	100.153492483415	0.0397
									100.156361044418	0.0257	100.156361044418	0.0369
									100.1592296465	0.0258	100.1592296465	0.0381
									100.162098289661	0.0255	100.162098289661	0.0399
									100.164966973901	0.0274	100.164966973901	0.0424
									100.16783569922	0.0286	100.16783569922	0.0423
									100.170704465619	0.0317	100.170704465619	0.0418
									100.173573273097	0.0298	100.173573273097	0.0409
									100.176442121653	0.0253	100.176442121653	0.0379
									100.179311011289	0.0213	100.179311011289	0.0364
									100.182179942004	0.0196	100.182179942004	0.0336
									100.185048913798	0.0187	100.185048913798	0.0342
									100.187917926671	0.0188	100.187917926671	0.0345
									100.190786980623	0.0198	100.190786980623	0.0349
									100.193656075655	0.0204	100.193656075655	0.0335
									100.196525211765	0.0204	100.196525211765	0.0339
									100.199394388955	0.0193	100.199394388955	0.0349
									100.202263607224	0.0206	100.202263607224	0.0346
									100.205132866571	0.0217	100.205132866571	0.0335
									100.208002166998	0.0210	100.208002166998	0.0338
									100.210871508504	0.0199	100.210871508504	0.0321
									100.213740891089	0.0189	100.213740891089	0.0296
									100.216610314754	0.0177	100.216610314754	0.0305
									100.219479779497	0.0175	100.219479779497	0.0316
									100.222349285319	0.0170	100.222349285319	0.0341
									100.225218832221	0.0176	100.225218832221	0.0342
									100.228088420202	0.0182	100.228088420202	0.0330
									100.230958049261	0.0175	100.230958049261	0.0309
									100.2338277194	0.0178	100.2338277194	0.0289
									100.236697430618	0.0180	100.236697430618	0.0297
									100.239567182916	0.0182	100.239567182916	0.0297
									100.242436976292	0.0185	100.242436976292	0.0307
									100.245306810747	0.0187	100.245306810747	0.0295
									100.248176686282	0.0174	100.248176686282	0.0298
									100.251046602895	0.0163	100.251046602895	0.0296
									100.253916560588	0.0162	100.253916560588	0.0325
									100.25678655936	0.0169	100.25678655936	0.0324
									100.259656599211	0.0173	100.259656599211	0.0322
									100.262526680141	0.0166	100.262526680141	0.0311
									100.26539680215	0.0175	100.26539680215	0.0305
									100.268266965238	0.0169	100.268266965238	0.0307
									100.271137169405	0.0164	100.271137169405	0.0308
									100.274007414652	0.0162	100.274007414652	0.0301
									100.276877700977	0.0162	100.276877700977	0.0308
									100.279748028382	0.0156	100.279748028382	0.0295
									100.282618396866	0.0167	100.282618396866	0.0294
									100.285488806429	0.0168	100.285488806429	0.0291
									100.288359257071	0.0172	100.288359257071	0.0297
									100.291229748792	0.0175	100.291229748792	0.0308
									100.294100281592	0.0185	100.294100281592	0.0312
									100.296970855471	0.0181	100.296970855471	0.0324
									100.29984147043	0.0174	100.29984147043	0.0323
									100.302712126467	0.0157	100.302712126467	0.0310
									100.305582823584	0.0150	100.305582823584	0.0311
									100.30845356178	0.0151	100.30845356178	0.0298
									100.311324341055	0.0159	100.311324341055	0.0298
									100.314195161409	0.0158	100.314195161409	0.0295
									100.317066022842	0.0150	100.317066022842	0.0310
									100.319936925354	0.0158	100.319936925354	0.0295
									100.322807868945	0.0163	100.322807868945	0.0305
									100.325678853616	0.0159	100.325678853616	0.0306
									100.328549879365	0.0158	100.328549879365	0.0315
									100.331420946194	0.0161	100.331420946194	0.0308
									100.334292054102	0.0163	100.334292054102	0.0313
									100.337163203088	0.0153	100.337163203088	0.0306
									100.340034393154	0.0158	100.340034393154	0.0310
									100.3429056243	0.0163	100.3429056243	0.0289
									100.345776896524	0.0157	100.345776896524	0.0293
									100.348648209827	0.0162	100.348648209827	0.0307
									100.35151956421	0.0156	100.35151956421	0.0296
									100.354390959671	0.0155	100.354390959671	0.0283
									100.357262396212	0.0159	100.357262396212	0.0296
									100.360133873831	0.0166	100.360133873831	0.0293
									100.36300539253	0.0168	100.36300539253	0.0304
									100.365876952308	0.0158	100.365876952308	0.0290
									100.368748553165	0.0161	100.368748553165	0.0295
									100.371620195102	0.0154	100.371620195102	0.0293
									100.374491878117	0.0154	100.374491878117	0.0296
									100.377363602211	0.0154	100.377363602211	0.0289
									100.380235367385	0.0174	100.380235367385	0.0303
									100.383107173638	0.0177	100.383107173638	0.0280
									100.385979020969	0.0162	100.385979020969	0.0284
									100.38885090938	0.0165	100.38885090938	0.0296
									100.39172283887	0.0166	100.39172283887	0.0292
									100.394594809439	0.0173	100.394594809439	0.0285
									100.397466821087	0.0167	100.397466821087	0.0284
									100.400338873815	0.0162	100.400338873815	0.0283
									100.403210967621	0.0160	100.403210967621	0.0277
									100.406083102507	0.0155	100.406083102507	0.0277
									100.408955278471	0.0152	100.408955278471	0.0292
									100.411827495515	0.0153	100.411827495515	0.0278
									100.414699753638	0.0160	100.414699753638	0.0267
									100.41757205284	0.0164	100.41757205284	0.0277
									100.420444393121	0.0165	100.420444393121	0.0293
									100.423316774481	0.0156	100.423316774481	0.0301
									100.42618919692	0.0150	100.42618919692	0.0294
									100.429061660439	0.0150	100.429061660439	0.0288
									100.431934165036	0.0156	100.431934165036	0.0280
									100.434806710713	0.0161	100.434806710713	0.0299
									100.437679297469	0.0171	100.437679297469	0.0290
									100.440551925304	0.0157	100.440551925304	0.0279
									100.443424594217	0.0168	100.443424594217	0.0268
									100.446297304211	0.0165	100.446297304211	0.0282
									100.449170055283	0.0158	100.449170055283	0.0285
									100.452042847434	0.0155	100.452042847434	0.0282
									100.454915680664	0.0161	100.454915680664	0.0284
									100.457788554974	0.0160	100.457788554974	0.0281
									100.460661470363	0.0160	100.460661470363	0.0282
									100.46353442683	0.0166	100.46353442683	0.0280
									100.466407424377	0.0171	100.466407424377	0.0292
									100.469280463003	0.0168	100.469280463003	0.0280
									100.472153542708	0.0160	100.472153542708	0.0277
									100.475026663492	0.0160	100.475026663492	0.0289
									100.477899825356	0.0152	100.477899825356	0.0274
									100.480773028298	0.0150	100.480773028298	0.0287
									100.483646272319	0.0163	100.483646272319	0.0295
									100.48651955742	0.0173	100.48651955742	0.0295
									100.4893928836	0.0174	100.4893928836	0.0282
									100.492266250859	0.0174	100.492266250859	0.0296
									100.495139659197	0.0157	100.495139659197	0.0290
									100.498013108614	0.0150	100.498013108614	0.0263
									100.50088659911	0.0145	100.50088659911	0.0263
									100.503760130685	0.0159	100.503760130685	0.0282
									100.506633703339	0.0154	100.506633703339	0.0289
									100.509507317073	0.0144	100.509507317073	0.0285
									100.512380971886	0.0154	100.512380971886	0.0281
									100.515254667777	0.0159	100.515254667777	0.0281
									100.518128404748	0.0165	100.518128404748	0.0282
									100.521002182798	0.0164	100.521002182798	0.0281
									100.523876001927	0.0151	100.523876001927	0.0266
									100.526749862135	0.0155	100.526749862135	0.0262
									100.529623763422	0.0158	100.529623763422	0.0275
									100.532497705789	0.0167	100.532497705789	0.0295
									100.535371689234	0.0161	100.535371689234	0.0303
									100.538245713759	0.0158	100.538245713759	0.0294
									100.541119779363	0.0157	100.541119779363	0.0295
									100.543993886045	0.0168	100.543993886045	0.0284
									100.546868033807	0.0160	100.546868033807	0.0289
									100.549742222648	0.0165	100.549742222648	0.0290
									100.552616452569	0.0165	100.552616452569	0.0268
									100.555490723568	0.0161	100.555490723568	0.0266
									100.558365035646	0.0160	100.558365035646	0.0274
									100.561239388804	0.0152	100.561239388804	0.0285
									100.56411378304	0.0161	100.56411378304	0.0299
									100.566988218356	0.0160	100.566988218356	0.0283
									100.569862694751	0.0162	100.569862694751	0.0282
									100.572737212225	0.0162	100.572737212225	0.0292
									100.575611770778	0.0154	100.575611770778	0.0283
									100.57848637041	0.0150	100.57848637041	0.0289
									100.581361011121	0.0162	100.581361011121	0.0288
									100.584235692911	0.0152	100.584235692911	0.0276
									100.587110415781	0.0152	100.587110415781	0.0271
									100.58998517973	0.0158	100.58998517973	0.0292
									100.592859984757	0.0157	100.592859984757	0.0304
									100.595734830864	0.0162	100.595734830864	0.0308
									100.59860971805	0.0162	100.59860971805	0.0273
									100.601484646315	0.0165	100.601484646315	0.0273
									100.604359615659	0.0154	100.604359615659	0.0295
									100.607234626082	0.0156	100.607234626082	0.0287
									100.610109677585	0.0154	100.610109677585	0.0287
									100.612984770166	0.0151	100.612984770166	0.0282
									100.615859903827	0.0158	100.615859903827	0.0287
									100.618735078566	0.0157	100.618735078566	0.0281
									100.621610294385	0.0150	100.621610294385	0.0284
									100.624485551283	0.0154	100.624485551283	0.0279
									100.62736084926	0.0147	100.62736084926	0.0276
									100.630236188316	0.0147	100.630236188316	0.0274
									100.633111568451	0.0157	100.633111568451	0.0296
									100.635986989666	0.0162	100.635986989666	0.0300
									100.638862451959	0.0159	100.638862451959	0.0296
									100.641737955332	0.0164	100.641737955332	0.0297
									100.644613499784	0.0163	100.644613499784	0.0313
									100.647489085314	0.0152	100.647489085314	0.0286
									100.650364711924	0.0150	100.650364711924	0.0285
									100.653240379613	0.0148	100.653240379613	0.0276
									100.656116088381	0.0145	100.656116088381	0.0266
									100.658991838229	0.0153	100.658991838229	0.0270
									100.661867629155	0.0156	100.661867629155	0.0275
									100.66474346116	0.0158	100.66474346116	0.0284
									100.667619334245	0.0168	100.667619334245	0.0285
									100.670495248409	0.0167	100.670495248409	0.0281
									100.673371203651	0.0163	100.673371203651	0.0264
									100.676247199973	0.0152	100.676247199973	0.0277
									100.679123237374	0.0159	100.679123237374	0.0292
									100.681999315854	0.0163	100.681999315854	0.0291
									100.684875435414	0.0155	100.684875435414	0.0298
									100.687751596052	0.0147	100.687751596052	0.0296
									100.690627797769	0.0148	100.690627797769	0.0291
									100.693504040566	0.0149	100.693504040566	0.0271
									100.696380324442	0.0147	100.696380324442	0.0274
									100.699256649396	0.0152	100.699256649396	0.0293
									100.70213301543	0.0150	100.70213301543	0.0302
									100.705009422543	0.0153	100.705009422543	0.0278
									100.707885870735	0.0157	100.707885870735	0.0287
									100.710762360007	0.0156	100.710762360007	0.0272
									100.713638890357	0.0141	100.713638890357	0.0268
									100.716515461786	0.0146	100.716515461786	0.0282
									100.719392074295	0.0147	100.719392074295	0.0280
									100.722268727883	0.0149	100.722268727883	0.0305
									100.725145422549	0.0154	100.725145422549	0.0296
									100.728022158295	0.0149	100.728022158295	0.0287
									100.73089893512	0.0155	100.73089893512	0.0287
									100.733775753024	0.0150	100.733775753024	0.0288
									100.736652612007	0.0166	100.736652612007	0.0286
									100.73952951207	0.0165	100.73952951207	0.0301
									100.742406453211	0.0166	100.742406453211	0.0310
									100.745283435432	0.0161	100.745283435432	0.0301
									100.748160458731	0.0150	100.748160458731	0.0274
									100.75103752311	0.0155	100.75103752311	0.0265
									100.753914628568	0.0154	100.753914628568	0.0276
									100.756791775105	0.0161	100.756791775105	0.0276
									100.759668962721	0.0153	100.759668962721	0.0299
									100.762546191416	0.0161	100.762546191416	0.0302
									100.765423461191	0.0146	100.765423461191	0.0290
									100.768300772044	0.0148	100.768300772044	0.0268
									100.771178123977	0.0150	100.771178123977	0.0280
									100.774055516988	0.0154	100.774055516988	0.0295
									100.776932951079	0.0161	100.776932951079	0.0289
									100.779810426249	0.0156	100.779810426249	0.0279
									100.782687942498	0.0152	100.782687942498	0.0301
									100.785565499826	0.0159	100.785565499826	0.0273
									100.788443098233	0.0152	100.788443098233	0.0273
									100.791320737719	0.0154	100.791320737719	0.0266
									100.794198418285	0.0144	100.794198418285	0.0275
									100.797076139929	0.0156	100.797076139929	0.0270
									100.799953902653	0.0152	100.799953902653	0.0266
									100.802831706456	0.0148	100.802831706456	0.0276
									100.805709551338	0.0144	100.805709551338	0.0278
									100.808587437298	0.0143	100.808587437298	0.0271
									100.811465364339	0.0155	100.811465364339	0.0286
									100.814343332458	0.0148	100.814343332458	0.0291
									100.817221341656	0.0150	100.817221341656	0.0278
									100.820099391933	0.0160	100.820099391933	0.0276
									100.82297748329	0.0161	100.82297748329	0.0280
									100.825855615726	0.0155	100.825855615726	0.0280
									100.82873378924	0.0153	100.82873378924	0.0292
									100.831612003834	0.0160	100.831612003834	0.0292
									100.834490259507	0.0150	100.834490259507	0.0292
									100.837368556259	0.0153	100.837368556259	0.0298
									100.84024689409	0.0146	100.84024689409	0.0301
									100.843125273001	0.0149	100.843125273001	0.0293
									100.84600369299	0.0146	100.84600369299	0.0304
									100.848882154059	0.0150	100.848882154059	0.0296
									100.851760656206	0.0153	100.851760656206	0.0307
									100.854639199433	0.0153	100.854639199433	0.0309
									100.857517783739	0.0146	100.857517783739	0.0290
									100.860396409124	0.0152	100.860396409124	0.0269
									100.863275075588	0.0146	100.863275075588	0.0253
									100.866153783131	0.0155	100.866153783131	0.0264
									100.869032531753	0.0153	100.869032531753	0.0288
									100.871911321455	0.0157	100.871911321455	0.0289
									100.874790152235	0.0159	100.874790152235	0.0283
									100.877669024095	0.0160	100.877669024095	0.0284
									100.880547937033	0.0151	100.880547937033	0.0286
									100.883426891051	0.0145	100.883426891051	0.0284
									100.886305886148	0.0148	100.886305886148	0.0274
									100.889184922324	0.0147	100.889184922324	0.0285
									100.892063999579	0.0146	100.892063999579	0.0280
									100.894943117914	0.0154	100.894943117914	0.0270
									100.897822277327	0.0154	100.897822277327	0.0272
									100.90070147782	0.0142	100.90070147782	0.0274
									100.903580719391	0.0150	100.903580719391	0.0265
									100.906460002042	0.0154	100.906460002042	0.0283
									100.909339325772	0.0158	100.909339325772	0.0285
									100.912218690581	0.0172	100.912218690581	0.0286
									100.915098096469	0.0165	100.915098096469	0.0281
									100.917977543436	0.0148	100.917977543436	0.0276
									100.920857031482	0.0139	100.920857031482	0.0298
									100.923736560607	0.0145	100.923736560607	0.0299
									100.926616130812	0.0152	100.926616130812	0.0286
									100.929495742095	0.0160	100.929495742095	0.0295
									100.932375394458	0.0167	100.932375394458	0.0321
									100.9352550879	0.0199	100.9352550879	0.0444
									100.938134822421	0.0270	100.938134822421	0.0672
									100.941014598021	0.0373	100.941014598021	0.0939
									100.9438944147	0.0409	100.9438944147	0.1017
									100.946774272458	0.0379	100.946774272458	0.0879
									100.949654171296	0.0278	100.949654171296	0.0684
									100.952534111212	0.0233	100.952534111212	0.0515
									100.955414092208	0.0195	100.955414092208	0.0419
									100.958294114283	0.0199	100.958294114283	0.0410
									100.961174177436	0.0197	100.961174177436	0.0412
									100.964054281669	0.0203	100.964054281669	0.0400
									100.966934426981	0.0184	100.966934426981	0.0379
									100.969814613372	0.0182	100.969814613372	0.0355
									100.972694840843	0.0185	100.972694840843	0.0332
									100.975575109392	0.0181	100.975575109392	0.0312
									100.97845541902	0.0179	100.97845541902	0.0324
									100.981335769728	0.0167	100.981335769728	0.0330
									100.984216161515	0.0160	100.984216161515	0.0332
									100.987096594381	0.0168	100.987096594381	0.0334
									100.989977068325	0.0166	100.989977068325	0.0346
									100.99285758335	0.0153	100.99285758335	0.0346
									100.995738139453	0.0146	100.995738139453	0.0322
									100.998618736635	0.0142	100.998618736635	0.0305
									101.001499374896	0.0151	101.001499374896	0.0292
									101.004380054237	0.0170	101.004380054237	0.0294
									101.007260774656	0.0177	101.007260774656	0.0331
									101.010141536155	0.0184	101.010141536155	0.0358
									101.013022338733	0.0206	101.013022338733	0.0372
									101.01590318239	0.0218	101.01590318239	0.0355
									101.018784067126	0.0236	101.018784067126	0.0332
									101.021664992941	0.0239	101.021664992941	0.0331
									101.024545959835	0.0231	101.024545959835	0.0338
									101.027426967808	0.0211	101.027426967808	0.0316
									101.030308016861	0.0185	101.030308016861	0.0289
									101.033189106992	0.0187	101.033189106992	0.0294
									101.036070238203	0.0190	101.036070238203	0.0328
									101.038951410493	0.0193	101.038951410493	0.0336
									101.041832623862	0.0187	101.041832623862	0.0353
									101.04471387831	0.0180	101.04471387831	0.0345
									101.047595173837	0.0181	101.047595173837	0.0346
									101.050476510443	0.0251	101.050476510443	0.0497
									101.053357888128	0.0572	101.053357888128	0.0878
									101.056239306893	0.1077	101.056239306893	0.1498
									101.059120766736	0.1508	101.059120766736	0.1889
									101.062002267659	0.1501	101.062002267659	0.1840
									101.064883809661	0.1227	101.064883809661	0.1539
									101.067765392742	0.0963	101.067765392742	0.1327
									101.070647016902	0.0846	101.070647016902	0.1265
									101.073528682141	0.0851	101.073528682141	0.1185
									101.076410388459	0.0882	101.076410388459	0.1100
									101.079292135856	0.0790	101.079292135856	0.1034
									101.082173924333	0.0649	101.082173924333	0.0905
									101.085055753888	0.0532	101.085055753888	0.0798
									101.087937624523	0.0473	101.087937624523	0.0688
									101.090819536237	0.0459	101.090819536237	0.0632
									101.09370148903	0.0415	101.09370148903	0.0579
									101.096583482902	0.0378	101.096583482902	0.0568
									101.099465517853	0.0362	101.099465517853	0.0551
									101.102347593883	0.0368	101.102347593883	0.0591
									101.105229710992	0.0402	101.105229710992	0.0614
									101.108111869181	0.0416	101.108111869181	0.0646
									101.110994068448	0.0398	101.110994068448	0.0638
									101.113876308795	0.0381	101.113876308795	0.0588
									101.116758590221	0.0340	101.116758590221	0.0535
									101.119640912726	0.0302	101.119640912726	0.0475
									101.12252327631	0.0263	101.12252327631	0.0423
									101.125405680973	0.0250	101.125405680973	0.0382
									101.128288126715	0.0241	101.128288126715	0.0355
									101.131170613536	0.0247	101.131170613536	0.0370
									101.134053141437	0.0224	101.134053141437	0.0350
									101.136935710416	0.0225	101.136935710416	0.0352
									101.139818320475	0.0209	101.139818320475	0.0341
									101.142700971613	0.0203	101.142700971613	0.0334
									101.145583663829	0.0192	101.145583663829	0.0334
									101.148466397125	0.0184	101.148466397125	0.0341
									101.151349171501	0.0186	101.151349171501	0.0352
									101.154231986955	0.0198	101.154231986955	0.0336
									101.157114843488	0.0192	101.157114843488	0.0344
									101.1599977411	0.0168	101.1599977411	0.0346
									101.162880679792	0.0172	101.162880679792	0.0324
									101.165763659563	0.0176	101.165763659563	0.0308
									101.168646680412	0.0180	101.168646680412	0.0299
									101.171529742341	0.0171	101.171529742341	0.0316
									101.174412845349	0.0168	101.174412845349	0.0313
									101.177295989436	0.0172	101.177295989436	0.0299
									101.180179174602	0.0170	101.180179174602	0.0286
									101.183062400848	0.0163	101.183062400848	0.0287
									101.185945668172	0.0160	101.185945668172	0.0298
									101.188828976576	0.0162	101.188828976576	0.0302
									101.191712326058	0.0168	101.191712326058	0.0294
									101.19459571662	0.0160	101.19459571662	0.0290
									101.197479148261	0.0164	101.197479148261	0.0293
									101.200362620981	0.0174	101.200362620981	0.0291
									101.20324613478	0.0176	101.20324613478	0.0295
									101.206129689658	0.0173	101.206129689658	0.0292
									101.209013285615	0.0160	101.209013285615	0.0296
									101.211896922652	0.0148	101.211896922652	0.0298
									101.214780600767	0.0153	101.214780600767	0.0287
									101.217664319962	0.0152	101.217664319962	0.0280
									101.220548080236	0.0157	101.220548080236	0.0286
									101.223431881589	0.0158	101.223431881589	0.0293
									101.226315724021	0.0154	101.226315724021	0.0298
									101.229199607532	0.0145	101.229199607532	0.0303
									101.232083532122	0.0155	101.232083532122	0.0300
									101.234967497791	0.0165	101.234967497791	0.0300
									101.237851504539	0.0162	101.237851504539	0.0295
									101.240735552367	0.0157	101.240735552367	0.0291
									101.243619641274	0.0149	101.243619641274	0.0299
									101.246503771259	0.0147	101.246503771259	0.0302
									101.249387942324	0.0158	101.249387942324	0.0298
									101.252272154468	0.0160	101.252272154468	0.0292
									101.255156407691	0.0154	101.255156407691	0.0295
									101.258040701993	0.0169	101.258040701993	0.0288
									101.260925037375	0.0163	101.260925037375	0.0284
									101.263809413835	0.0174	101.263809413835	0.0266
									101.266693831374	0.0158	101.266693831374	0.0276
									101.269578289993	0.0159	101.269578289993	0.0278
									101.272462789691	0.0167	101.272462789691	0.0280
									101.275347330468	0.0168	101.275347330468	0.0296
									101.278231912324	0.0165	101.278231912324	0.0293
									101.281116535259	0.0163	101.281116535259	0.0287
									101.284001199273	0.0161	101.284001199273	0.0270
									101.286885904366	0.0161	101.286885904366	0.0268
									101.289770650538	0.0156	101.289770650538	0.0279
									101.29265543779	0.0153	101.29265543779	0.0277
									101.295540266121	0.0150	101.295540266121	0.0283
									101.29842513553	0.0152	101.29842513553	0.0284
									101.301310046019	0.0152	101.301310046019	0.0279
									101.304194997587	0.0138	101.304194997587	0.0287
									101.307079990234	0.0155	101.307079990234	0.0283
									101.30996502396	0.0160	101.30996502396	0.0283
									101.312850098765	0.0157	101.312850098765	0.0270
									101.31573521465	0.0160	101.31573521465	0.0270
									101.318620371613	0.0155	101.318620371613	0.0268
									101.321505569656	0.0147	101.321505569656	0.0274
									101.324390808778	0.0150	101.324390808778	0.0279
									101.327276088978	0.0145	101.327276088978	0.0272
									101.330161410258	0.0147	101.330161410258	0.0284
									101.333046772617	0.0147	101.333046772617	0.0295
									101.335932176056	0.0154	101.335932176056	0.0297
									101.338817620573	0.0142	101.338817620573	0.0293
									101.341703106169	0.0145	101.341703106169	0.0302
									101.344588632845	0.0154	101.344588632845	0.0298
									101.347474200599	0.0149	101.347474200599	0.0289
									101.350359809433	0.0149	101.350359809433	0.0270
									101.353245459346	0.0143	101.353245459346	0.0275
									101.356131150338	0.0149	101.356131150338	0.0276
									101.359016882409	0.0148	101.359016882409	0.0301
									101.361902655559	0.0151	101.361902655559	0.0293
									101.364788469788	0.0160	101.364788469788	0.0297
									101.367674325096	0.0163	101.367674325096	0.0292
									101.370560221484	0.0168	101.370560221484	0.0283
									101.37344615895	0.0156	101.37344615895	0.0288
									101.376332137496	0.0161	101.376332137496	0.0298
									101.379218157121	0.0147	101.379218157121	0.0294
									101.382104217825	0.0144	101.382104217825	0.0297
									101.384990319608	0.0141	101.384990319608	0.0272
									101.38787646247	0.0150	101.38787646247	0.0258
									101.390762646411	0.0148	101.390762646411	0.0259
									101.393648871432	0.0155	101.393648871432	0.0279
									101.396535137531	0.0149	101.396535137531	0.0295
									101.39942144471	0.0149	101.39942144471	0.0310
									101.402307792967	0.0140	101.402307792967	0.0318
									101.405194182304	0.0140	101.405194182304	0.0314
									101.40808061272	0.0138	101.40808061272	0.0304
									101.410967084215	0.0136	101.410967084215	0.0282
									101.413853596789	0.0143	101.413853596789	0.0281
									101.416740150442	0.0144	101.416740150442	0.0275
									101.419626745175	0.0150	101.419626745175	0.0274
									101.422513380986	0.0147	101.422513380986	0.0295
									101.425400057877	0.0153	101.425400057877	0.0308
									101.428286775846	0.0148	101.428286775846	0.0284
									101.431173534895	0.0153	101.431173534895	0.0291
									101.434060335023	0.0152	101.434060335023	0.0280
									101.43694717623	0.0151	101.43694717623	0.0294
									101.439834058516	0.0137	101.439834058516	0.0305
									101.442720981881	0.0148	101.442720981881	0.0315
									101.445607946326	0.0149	101.445607946326	0.0298
									101.448494951849	0.0152	101.448494951849	0.0295
									101.451381998452	0.0145	101.451381998452	0.0295
									101.454269086133	0.0150	101.454269086133	0.0293
									101.457156214894	0.0146	101.457156214894	0.0308
									101.460043384734	0.0143	101.460043384734	0.0303
									101.462930595653	0.0141	101.462930595653	0.0282
									101.465817847651	0.0148	101.465817847651	0.0257
									101.468705140728	0.0151	101.468705140728	0.0265
									101.471592474885	0.0155	101.471592474885	0.0277
									101.47447985012	0.0159	101.47447985012	0.0284
									101.477367266435	0.0153	101.477367266435	0.0286
									101.480254723828	0.0148	101.480254723828	0.0273
									101.483142222301	0.0161	101.483142222301	0.0286
									101.486029761853	0.0159	101.486029761853	0.0288
									101.488917342484	0.0154	101.488917342484	0.0294
									101.491804964194	0.0151	101.491804964194	0.0287
									101.494692626983	0.0142	101.494692626983	0.0278
									101.497580330852	0.0145	101.497580330852	0.0280
									101.500468075799	0.0156	101.500468075799	0.0296
									101.503355861826	0.0158	101.503355861826	0.0302
									101.506243688931	0.0151	101.506243688931	0.0291
									101.509131557116	0.0140	101.509131557116	0.0286
									101.51201946638	0.0142	101.51201946638	0.0280
									101.514907416723	0.0151	101.514907416723	0.0287
									101.517795408145	0.0144	101.517795408145	0.0301
									101.520683440646	0.0142	101.520683440646	0.0303
									101.523571514227	0.0153	101.523571514227	0.0293
									101.526459628886	0.0160	101.526459628886	0.0294
									101.529347784624	0.0165	101.529347784624	0.0278
									101.532235981442	0.0163	101.532235981442	0.0283
									101.535124219339	0.0156	101.535124219339	0.0274
									101.538012498315	0.0154	101.538012498315	0.0289
									101.54090081837	0.0150	101.54090081837	0.0292
									101.543789179504	0.0147	101.543789179504	0.0285
									101.546677581717	0.0158	101.546677581717	0.0287
									101.549566025009	0.0160	101.549566025009	0.0286
									101.552454509381	0.0160	101.552454509381	0.0285
									101.555343034831	0.0158	101.555343034831	0.0289
									101.558231601361	0.0149	101.558231601361	0.0274
									101.56112020897	0.0155	101.56112020897	0.0279
									101.564008857657	0.0156	101.564008857657	0.0294
									101.566897547424	0.0154	101.566897547424	0.0310
									101.569786278271	0.0142	101.569786278271	0.0297
									101.572675050196	0.0153	101.572675050196	0.0290
									101.5755638632	0.0150	101.5755638632	0.0279
									101.578452717283	0.0152	101.578452717283	0.0282
									101.581341612446	0.0155	101.581341612446	0.0269
									101.584230548688	0.0152	101.584230548688	0.0268
									101.587119526008	0.0157	101.587119526008	0.0266
									101.590008544408	0.0155	101.590008544408	0.0287
									101.592897603887	0.0153	101.592897603887	0.0288
									101.595786704445	0.0149	101.595786704445	0.0301
									101.598675846082	0.0142	101.598675846082	0.0295
									101.601565028799	0.0156	101.601565028799	0.0293
									101.604454252594	0.0148	101.604454252594	0.0282
									101.607343517469	0.0145	101.607343517469	0.0293
									101.610232823422	0.0154	101.610232823422	0.0280
									101.613122170455	0.0153	101.613122170455	0.0287
									101.616011558567	0.0144	101.616011558567	0.0285
									101.618900987758	0.0146	101.618900987758	0.0281
									101.621790458028	0.0161	101.621790458028	0.0272
									101.624679969377	0.0153	101.624679969377	0.0283
									101.627569521805	0.0156	101.627569521805	0.0303
									101.630459115313	0.0149	101.630459115313	0.0292
									101.633348749899	0.0145	101.633348749899	0.0267
									101.636238425565	0.0154	101.636238425565	0.0267
									101.63912814231	0.0148	101.63912814231	0.0274
									101.642017900133	0.0143	101.642017900133	0.0275
									101.644907699036	0.0140	101.644907699036	0.0287
									101.647797539018	0.0140	101.647797539018	0.0286
									101.650687420079	0.0147	101.650687420079	0.0282
									101.65357734222	0.0151	101.65357734222	0.0283
									101.656467305439	0.0163	101.656467305439	0.0259
									101.659357309738	0.0161	101.659357309738	0.0259
									101.662247355115	0.0158	101.662247355115	0.0260
									101.665137441572	0.0148	101.665137441572	0.0283
									101.668027569108	0.0139	101.668027569108	0.0273
									101.670917737723	0.0136	101.670917737723	0.0274
									101.673807947417	0.0129	101.673807947417	0.0277
									101.67669819819	0.0134	101.67669819819	0.0279
									101.679588490042	0.0143	101.679588490042	0.0270
									101.682478822974	0.0144	101.682478822974	0.0254
									101.685369196984	0.0151	101.685369196984	0.0250
									101.688259612074	0.0147	101.688259612074	0.0254
									101.691150068242	0.0160	101.691150068242	0.0257
									101.69404056549	0.0155	101.69404056549	0.0281
									101.696931103817	0.0147	101.696931103817	0.0279
									101.699821683223	0.0138	101.699821683223	0.0293
									101.702712303708	0.0142	101.702712303708	0.0297
									101.705602965273	0.0147	101.705602965273	0.0294
									101.708493667916	0.0148	101.708493667916	0.0289
									101.711384411638	0.0145	101.711384411638	0.0279
									101.71427519644	0.0153	101.71427519644	0.0277
									101.717166022321	0.0156	101.717166022321	0.0277
									101.720056889281	0.0149	101.720056889281	0.0273
									101.72294779732	0.0148	101.72294779732	0.0282
									101.725838746438	0.0144	101.725838746438	0.0276
									101.728729736635	0.0139	101.728729736635	0.0276
									101.731620767911	0.0142	101.731620767911	0.0265
									101.734511840266	0.0150	101.734511840266	0.0271
									101.737402953701	0.0153	101.737402953701	0.0287
									101.740294108214	0.0161	101.740294108214	0.0267
									101.743185303807	0.0156	101.743185303807	0.0287
									101.746076540479	0.0152	101.746076540479	0.0288
									101.74896781823	0.0151	101.74896781823	0.0283
									101.75185913706	0.0147	101.75185913706	0.0313
									101.754750496969	0.0150	101.754750496969	0.0297
									101.757641897957	0.0149	101.757641897957	0.0288
									101.760533340025	0.0147	101.760533340025	0.0269
									101.763424823171	0.0144	101.763424823171	0.0259
									101.766316347397	0.0141	101.766316347397	0.0257
									101.769207912701	0.0148	101.769207912701	0.0267
									101.772099519085	0.0145	101.772099519085	0.0280
									101.774991166548	0.0152	101.774991166548	0.0268
									101.77788285509	0.0152	101.77788285509	0.0264
									101.780774584711	0.0150	101.780774584711	0.0275
									101.783666355411	0.0149	101.783666355411	0.0281
									101.786558167191	0.0146	101.786558167191	0.0270
									101.789450020049	0.0152	101.789450020049	0.0276
									101.792341913987	0.0158	101.792341913987	0.0290
									101.795233849003	0.0145	101.795233849003	0.0291
									101.798125825099	0.0148	101.798125825099	0.0292
									101.801017842274	0.0142	101.801017842274	0.0289
									101.803909900528	0.0158	101.803909900528	0.0291
									101.806801999861	0.0153	101.806801999861	0.0279
									101.809694140273	0.0150	101.809694140273	0.0283
									101.812586321765	0.0150	101.812586321765	0.0270
									101.815478544335	0.0146	101.815478544335	0.0275
									101.818370807985	0.0137	101.818370807985	0.0272
									101.821263112714	0.0151	101.821263112714	0.0281
									101.824155458521	0.0161	101.824155458521	0.0290
									101.827047845408	0.0159	101.827047845408	0.0276
									101.829940273374	0.0153	101.829940273374	0.0302
									101.832832742419	0.0144	101.832832742419	0.0279
									101.835725252544	0.0143	101.835725252544	0.0280
									101.838617803747	0.0153	101.838617803747	0.0276
									101.841510396029	0.0160	101.841510396029	0.0288
									101.844403029391	0.0156	101.844403029391	0.0292
									101.847295703832	0.0138	101.847295703832	0.0274
									101.850188419351	0.0140	101.850188419351	0.0261
									101.85308117595	0.0153	101.85308117595	0.0262
									101.855973973628	0.0156	101.855973973628	0.0264
									101.858866812385	0.0147	101.858866812385	0.0257
									101.861759692222	0.0140	101.861759692222	0.0269
									101.864652613137	0.0143	101.864652613137	0.0274
									101.867545575131	0.0149	101.867545575131	0.0274
									101.870438578205	0.0143	101.870438578205	0.0283
									101.873331622358	0.0157	101.873331622358	0.0282
									101.876224707589	0.0141	101.876224707589	0.0278
									101.8791178339	0.0149	101.8791178339	0.0276
									101.88201100129	0.0154	101.88201100129	0.0262
									101.884904209759	0.0157	101.884904209759	0.0280
									101.887797459307	0.0154	101.887797459307	0.0285
									101.890690749935	0.0141	101.890690749935	0.0285
									101.893584081641	0.0139	101.893584081641	0.0269
									101.896477454427	0.0138	101.896477454427	0.0269
									101.899370868291	0.0139	101.899370868291	0.0278
									101.902264323235	0.0141	101.902264323235	0.0294
									101.905157819258	0.0152	101.905157819258	0.0295
									101.90805135636	0.0154	101.90805135636	0.0300
									101.910944934541	0.0147	101.910944934541	0.0289
									101.913838553801	0.0145	101.913838553801	0.0264
									101.916732214141	0.0151	101.916732214141	0.0268
									101.919625915559	0.0150	101.919625915559	0.0276
									101.922519658057	0.0147	101.922519658057	0.0278
									101.925413441633	0.0146	101.925413441633	0.0275
									101.928307266289	0.0156	101.928307266289	0.0278
									101.931201132024	0.0162	101.931201132024	0.0282
									101.934095038838	0.0157	101.934095038838	0.0294
									101.936988986731	0.0147	101.936988986731	0.0322
									101.939882975703	0.0156	101.939882975703	0.0334
									101.942777005754	0.0147	101.942777005754	0.0371
									101.945671076885	0.0163	101.945671076885	0.0368
									101.948565189094	0.0161	101.948565189094	0.0333
									101.951459342383	0.0147	101.951459342383	0.0291
									101.954353536751	0.0150	101.954353536751	0.0291
									101.957247772198	0.0152	101.957247772198	0.0282
									101.960142048724	0.0158	101.960142048724	0.0276
									101.963036366329	0.0150	101.963036366329	0.0290
									101.965930725013	0.0151	101.965930725013	0.0277
									101.968825124776	0.0156	101.968825124776	0.0288
									101.971719565619	0.0158	101.971719565619	0.0278
									101.97461404754	0.0160	101.97461404754	0.0272
									101.977508570541	0.0159	101.977508570541	0.0267
									101.98040313462	0.0156	101.98040313462	0.0275
									101.983297739779	0.0151	101.983297739779	0.0264
									101.986192386017	0.0149	101.986192386017	0.0259
									101.989087073334	0.0152	101.989087073334	0.0260
									101.99198180173	0.0168	101.99198180173	0.0279
									101.994876571206	0.0160	101.994876571206	0.0286
									101.99777138176	0.0152	101.99777138176	0.0284
									102.000666233394	0.0152	102.000666233394	0.0298
									102.003561126106	0.0155	102.003561126106	0.0301
									102.006456059898	0.0152	102.006456059898	0.0314
									102.009351034769	0.0150	102.009351034769	0.0321
									102.012246050719	0.0161	102.012246050719	0.0300
									102.015141107748	0.0158	102.015141107748	0.0300
									102.018036205856	0.0159	102.018036205856	0.0296
									102.020931345043	0.0164	102.020931345043	0.0297
									102.02382652531	0.0165	102.02382652531	0.0288
									102.026721746655	0.0154	102.026721746655	0.0272
									102.02961700908	0.0163	102.02961700908	0.0308
									102.032512312584	0.0175	102.032512312584	0.0315
									102.035407657166	0.0187	102.035407657166	0.0311
									102.038303042828	0.0192	102.038303042828	0.0326
									102.041198469569	0.0239	102.041198469569	0.0375
									102.04409393739	0.0241	102.04409393739	0.0443
									102.046989446289	0.0302	102.046989446289	0.0584
									102.049884996267	0.0387	102.049884996267	0.0729
									102.052780587325	0.0518	102.052780587325	0.0862
									102.055676219461	0.0547	102.055676219461	0.0869
									102.058571892677	0.0510	102.058571892677	0.0816
									102.061467606972	0.0430	102.061467606972	0.0648
									102.064363362346	0.0349	102.064363362346	0.0538
									102.067259158799	0.0300	102.067259158799	0.0506
									102.070154996331	0.0273	102.070154996331	0.0471
									102.073050874942	0.0258	102.073050874942	0.0460
									102.075946794633	0.0255	102.075946794633	0.0431
									102.078842755402	0.0249	102.078842755402	0.0414
									102.081738757251	0.0271	102.081738757251	0.0439
									102.084634800178	0.0295	102.084634800178	0.0569
									102.087530884185	0.0372	102.087530884185	0.0805
									102.090427009271	0.0435	102.090427009271	0.0987
									102.093323175436	0.0451	102.093323175436	0.0940
									102.09621938268	0.0359	102.09621938268	0.0757
									102.099115631004	0.0292	102.099115631004	0.0578
									102.102011920406	0.0252	102.102011920406	0.0481
									102.104908250887	0.0227	102.104908250887	0.0427
									102.107804622448	0.0215	102.107804622448	0.0405
									102.110701035088	0.0215	102.110701035088	0.0406
									102.113597488807	0.0203	102.113597488807	0.0391
									102.116493983605	0.0206	102.116493983605	0.0386
									102.119390519482	0.0257	102.119390519482	0.0391
									102.122287096438	0.0320	102.122287096438	0.0478
									102.125183714473	0.0426	102.125183714473	0.0539
									102.128080373587	0.0487	102.128080373587	0.0578
									102.130977073781	0.0459	102.130977073781	0.0537
									102.133873815053	0.0337	102.133873815053	0.0491
									102.136770597405	0.0240	102.136770597405	0.0431
									102.139667420836	0.0218	102.139667420836	0.0387
									102.142564285346	0.0203	102.142564285346	0.0357
									102.145461190935	0.0207	102.145461190935	0.0359
									102.148358137603	0.0199	102.148358137603	0.0353
									102.15125512535	0.0197	102.15125512535	0.0341
									102.154152154177	0.0190	102.154152154177	0.0341
									102.157049224082	0.0180	102.157049224082	0.0302
									102.159946335067	0.0182	102.159946335067	0.0305
									102.16284348713	0.0178	102.16284348713	0.0294
									102.165740680273	0.0168	102.165740680273	0.0298
									102.168637914495	0.0170	102.168637914495	0.0300
									102.171535189796	0.0166	102.171535189796	0.0301
									102.174432506176	0.0165	102.174432506176	0.0307
									102.177329863635	0.0170	102.177329863635	0.0294
									102.180227262174	0.0170	102.180227262174	0.0281
									102.183124701791	0.0173	102.183124701791	0.0283
									102.186022182488	0.0170	102.186022182488	0.0291
									102.188919704263	0.0168	102.188919704263	0.0284
									102.191817267118	0.0159	102.191817267118	0.0283
									102.194714871052	0.0159	102.194714871052	0.0288
									102.197612516065	0.0165	102.197612516065	0.0281
									102.200510202157	0.0161	102.200510202157	0.0282
									102.203407929328	0.0153	102.203407929328	0.0283
									102.206305697579	0.0154	102.206305697579	0.0297
									102.209203506908	0.0162	102.209203506908	0.0300
									102.212101357317	0.0161	102.212101357317	0.0303
									102.214999248804	0.0163	102.214999248804	0.0296
									102.217897181371	0.0159	102.217897181371	0.0281
									102.220795155017	0.0154	102.220795155017	0.0280
									102.223693169742	0.0154	102.223693169742	0.0276
									102.226591225546	0.0154	102.226591225546	0.0294
									102.22948932243	0.0156	102.22948932243	0.0309
									102.232387460392	0.0149	102.232387460392	0.0307
									102.235285639433	0.0154	102.235285639433	0.0282
									102.238183859554	0.0142	102.238183859554	0.0275
									102.241082120754	0.0148	102.241082120754	0.0280
									102.243980423032	0.0148	102.243980423032	0.0278
									102.24687876639	0.0149	102.24687876639	0.0288
									102.249777150827	0.0141	102.249777150827	0.0287
									102.252675576343	0.0135	102.252675576343	0.0286
									102.255574042939	0.0139	102.255574042939	0.0281
									102.258472550613	0.0145	102.258472550613	0.0299
									102.261371099366	0.0149	102.261371099366	0.0291
									102.264269689199	0.0160	102.264269689199	0.0286
									102.26716832011	0.0154	102.26716832011	0.0281
									102.270066992101	0.0150	102.270066992101	0.0272
									102.272965705171	0.0137	102.272965705171	0.0258
									102.27586445932	0.0140	102.27586445932	0.0271
									102.278763254548	0.0138	102.278763254548	0.0279
									102.281662090855	0.0137	102.281662090855	0.0282
									102.284560968242	0.0142	102.284560968242	0.0283
									102.287459886707	0.0159	102.287459886707	0.0276
									102.290358846252	0.0159	102.290358846252	0.0273
									102.293257846875	0.0157	102.293257846875	0.0280
									102.296156888578	0.0152	102.296156888578	0.0280
									102.29905597136	0.0153	102.29905597136	0.0286
									102.301955095221	0.0163	102.301955095221	0.0293
									102.304854260161	0.0155	102.304854260161	0.0269
									102.30775346618	0.0157	102.30775346618	0.0258
									102.310652713279	0.0153	102.310652713279	0.0255
									102.313552001456	0.0153	102.313552001456	0.0273
									102.316451330712	0.0146	102.316451330712	0.0279
									102.319350701048	0.0144	102.319350701048	0.0267
									102.322250112463	0.0136	102.322250112463	0.0256
									102.325149564957	0.0137	102.325149564957	0.0257
									102.32804905853	0.0143	102.32804905853	0.0259
									102.330948593182	0.0144	102.330948593182	0.0259
									102.333848168913	0.0146	102.333848168913	0.0251
									102.336747785723	0.0138	102.336747785723	0.0257
									102.339647443613	0.0144	102.339647443613	0.0259
									102.342547142581	0.0136	102.342547142581	0.0274
									102.345446882629	0.0143	102.345446882629	0.0286
									102.348346663756	0.0157	102.348346663756	0.0279
									102.351246485961	0.0144	102.351246485961	0.0284
									102.354146349246	0.0136	102.354146349246	0.0270
									102.357046253611	0.0132	102.357046253611	0.0278
									102.359946199054	0.0144	102.359946199054	0.0272
									102.362846185576	0.0138	102.362846185576	0.0301
									102.365746213177	0.0147	102.365746213177	0.0299
									102.368646281858	0.0135	102.368646281858	0.0283
									102.371546391618	0.0130	102.371546391618	0.0283
									102.374446542456	0.0130	102.374446542456	0.0273
									102.377346734374	0.0140	102.377346734374	0.0285
									102.380246967371	0.0151	102.380246967371	0.0287
									102.383147241447	0.0148	102.383147241447	0.0281
									102.386047556602	0.0137	102.386047556602	0.0309
									102.388947912837	0.0145	102.388947912837	0.0294
									102.39184831015	0.0143	102.39184831015	0.0285
									102.394748748543	0.0146	102.394748748543	0.0273
									102.397649228014	0.0145	102.397649228014	0.0267
									102.400549748565	0.0145	102.400549748565	0.0270
									102.403450310195	0.0149	102.403450310195	0.0263
									102.406350912904	0.0154	102.406350912904	0.0267
									102.409251556692	0.0154	102.409251556692	0.0272
									102.412152241559	0.0151	102.412152241559	0.0278
									102.415052967505	0.0152	102.415052967505	0.0270
									102.417953734531	0.0145	102.417953734531	0.0272
									102.420854542635	0.0147	102.420854542635	0.0278
									102.423755391819	0.0144	102.423755391819	0.0297
									102.426656282081	0.0145	102.426656282081	0.0311
									102.429557213423	0.0148	102.429557213423	0.0292
									102.432458185844	0.0159	102.432458185844	0.0289
									102.435359199344	0.0158	102.435359199344	0.0262
									102.438260253923	0.0146	102.438260253923	0.0270
									102.441161349582	0.0141	102.441161349582	0.0275
									102.444062486319	0.0129	102.444062486319	0.0261
									102.446963664136	0.0142	102.446963664136	0.0261
									102.449864883031	0.0152	102.449864883031	0.0265
									102.452766143006	0.0150	102.452766143006	0.0278
									102.45566744406	0.0150	102.45566744406	0.0291
									102.458568786193	0.0144	102.458568786193	0.0299
									102.461470169405	0.0136	102.461470169405	0.0293
									102.464371593696	0.0136	102.464371593696	0.0283
									102.467273059066	0.0135	102.467273059066	0.0275
									102.470174565515	0.0132	102.470174565515	0.0262
									102.473076113044	0.0149	102.473076113044	0.0270
									102.475977701652	0.0159	102.475977701652	0.0278
									102.478879331338	0.0158	102.478879331338	0.0282
									102.481781002104	0.0156	102.481781002104	0.0280
									102.484682713949	0.0148	102.484682713949	0.0284
									102.487584466873	0.0150	102.487584466873	0.0277
									102.490486260876	0.0154	102.490486260876	0.0275
									102.493388095958	0.0153	102.493388095958	0.0275
									102.49628997212	0.0160	102.49628997212	0.0256
									102.49919188936	0.0156	102.49919188936	0.0264
									102.50209384768	0.0154	102.50209384768	0.0261
									102.504995847079	0.0153	102.504995847079	0.0256
									102.507897887556	0.0153	102.507897887556	0.0269
									102.510799969113	0.0160	102.510799969113	0.0287
									102.513702091749	0.0156	102.513702091749	0.0287
									102.516604255465	0.0152	102.516604255465	0.0287
									102.519506460259	0.0148	102.519506460259	0.0268
									102.522408706132	0.0147	102.522408706132	0.0263
									102.525310993085	0.0142	102.525310993085	0.0269
									102.528213321116	0.0145	102.528213321116	0.0257
									102.531115690227	0.0143	102.531115690227	0.0275
									102.534018100417	0.0139	102.534018100417	0.0276
									102.536920551686	0.0160	102.536920551686	0.0252
									102.539823044034	0.0154	102.539823044034	0.0254
									102.542725577461	0.0159	102.542725577461	0.0265
									102.545628151967	0.0152	102.545628151967	0.0286
									102.548530767552	0.0141	102.548530767552	0.0292
									102.551433424217	0.0149	102.551433424217	0.0291
									102.55433612196	0.0143	102.55433612196	0.0280
									102.557238860783	0.0149	102.557238860783	0.0271
									102.560141640685	0.0142	102.560141640685	0.0284
									102.563044461666	0.0144	102.563044461666	0.0300
									102.565947323726	0.0146	102.565947323726	0.0306
									102.568850226865	0.0157	102.568850226865	0.0303
									102.571753171083	0.0149	102.571753171083	0.0284
									102.574656156381	0.0141	102.574656156381	0.0281
									102.577559182757	0.0141	102.577559182757	0.0287
									102.580462250213	0.0146	102.580462250213	0.0294
									102.583365358747	0.0153	102.583365358747	0.0291
									102.586268508361	0.0157	102.586268508361	0.0289
									102.589171699054	0.0152	102.589171699054	0.0285
									102.592074930826	0.0148	102.592074930826	0.0282
									102.594978203677	0.0147	102.594978203677	0.0267
									102.597881517607	0.0138	102.597881517607	0.0255
									102.600784872617	0.0140	102.600784872617	0.0275
									102.603688268705	0.0143	102.603688268705	0.0282
									102.606591705873	0.0140	102.606591705873	0.0287
									102.609495184119	0.0138	102.609495184119	0.0272
									102.612398703445	0.0140	102.612398703445	0.0269
									102.61530226385	0.0149	102.61530226385	0.0279
									102.618205865334	0.0149	102.618205865334	0.0270
									102.621109507897	0.0149	102.621109507897	0.0271
									102.624013191539	0.0145	102.624013191539	0.0266
									102.626916916261	0.0140	102.626916916261	0.0276
									102.629820682061	0.0145	102.629820682061	0.0266
									102.632724488941	0.0154	102.632724488941	0.0263
									102.635628336899	0.0146	102.635628336899	0.0266
									102.638532225937	0.0146	102.638532225937	0.0266
									102.641436156054	0.0146	102.641436156054	0.0245
									102.64434012725	0.0158	102.64434012725	0.0265
									102.647244139525	0.0152	102.647244139525	0.0262
									102.650148192879	0.0144	102.650148192879	0.0257
									102.653052287313	0.0144	102.653052287313	0.0269
									102.655956422825	0.0146	102.655956422825	0.0273
									102.658860599417	0.0153	102.658860599417	0.0270
									102.661764817087	0.0149	102.661764817087	0.0263
									102.664669075837	0.0142	102.664669075837	0.0262
									102.667573375666	0.0136	102.667573375666	0.0275
									102.670477716574	0.0148	102.670477716574	0.0281
									102.673382098561	0.0148	102.673382098561	0.0284
									102.676286521627	0.0140	102.676286521627	0.0282
									102.679190985772	0.0136	102.679190985772	0.0274
									102.682095490997	0.0139	102.682095490997	0.0264
									102.6850000373	0.0142	102.6850000373	0.0268
									102.687904624683	0.0144	102.687904624683	0.0271
									102.690809253145	0.0137	102.690809253145	0.0276
									102.693713922686	0.0139	102.693713922686	0.0278
									102.696618633306	0.0148	102.696618633306	0.0281
									102.699523385005	0.0147	102.699523385005	0.0264
									102.702428177783	0.0147	102.702428177783	0.0267
									102.70533301164	0.0143	102.70533301164	0.0273
									102.708237886577	0.0155	102.708237886577	0.0259
									102.711142802592	0.0154	102.711142802592	0.0249
									102.714047759687	0.0149	102.714047759687	0.0263
									102.716952757861	0.0144	102.716952757861	0.0280
									102.719857797113	0.0152	102.719857797113	0.0278
									102.722762877445	0.0148	102.722762877445	0.0277
									102.725667998857	0.0155	102.725667998857	0.0258
									102.728573161347	0.0145	102.728573161347	0.0267
									102.731478364916	0.0144	102.731478364916	0.0269
									102.734383609564	0.0147	102.734383609564	0.0272
									102.737288895292	0.0153	102.737288895292	0.0257
									102.740194222099	0.0151	102.740194222099	0.0251
									102.743099589984	0.0146	102.743099589984	0.0266
									102.746004998949	0.0138	102.746004998949	0.0271
									102.748910448993	0.0130	102.748910448993	0.0274
									102.751815940116	0.0138	102.751815940116	0.0261
									102.754721472318	0.0141	102.754721472318	0.0265
									102.7576270456	0.0143	102.7576270456	0.0259
									102.76053265996	0.0137	102.76053265996	0.0243
									102.7634383154	0.0145	102.7634383154	0.0251
									102.766344011918	0.0146	102.766344011918	0.0269
									102.769249749516	0.0156	102.769249749516	0.0286
									102.772155528193	0.0151	102.772155528193	0.0282
									102.775061347949	0.0146	102.775061347949	0.0284
									102.777967208784	0.0151	102.777967208784	0.0266
									102.780873110698	0.0159	102.780873110698	0.0260
									102.783779053691	0.0151	102.783779053691	0.0255
									102.786685037764	0.0151	102.786685037764	0.0264
									102.789591062915	0.0146	102.789591062915	0.0265
									102.792497129146	0.0146	102.792497129146	0.0260
									102.795403236456	0.0148	102.795403236456	0.0262
									102.798309384844	0.0146	102.798309384844	0.0260
									102.801215574312	0.0148	102.801215574312	0.0261
									102.804121804859	0.0149	102.804121804859	0.0266
									102.807028076486	0.0157	102.807028076486	0.0263
									102.809934389191	0.0146	102.809934389191	0.0255
									102.812840742975	0.0133	102.812840742975	0.0254
									102.815747137839	0.0141	102.815747137839	0.0251
									102.818653573781	0.0144	102.818653573781	0.0265
									102.821560050803	0.0143	102.821560050803	0.0279
									102.824466568904	0.0145	102.824466568904	0.0284
									102.827373128084	0.0161	102.827373128084	0.0284
									102.830279728343	0.0153	102.830279728343	0.0280
									102.833186369681	0.0146	102.833186369681	0.0272
									102.836093052098	0.0143	102.836093052098	0.0277
									102.838999775595	0.0144	102.838999775595	0.0274
									102.84190654017	0.0149	102.84190654017	0.0270
									102.844813345825	0.0160	102.844813345825	0.0267
									102.847720192559	0.0154	102.847720192559	0.0270
									102.850627080371	0.0159	102.850627080371	0.0274
									102.853534009263	0.0146	102.853534009263	0.0266
									102.856440979234	0.0141	102.856440979234	0.0261
									102.859347990285	0.0137	102.859347990285	0.0263
									102.862255042414	0.0138	102.862255042414	0.0263
									102.865162135622	0.0145	102.865162135622	0.0270
									102.86806926991	0.0141	102.86806926991	0.0283
									102.870976445276	0.0149	102.870976445276	0.0294
									102.873883661722	0.0153	102.873883661722	0.0305
									102.876790919247	0.0154	102.876790919247	0.0276
									102.879698217851	0.0150	102.879698217851	0.0264
									102.882605557534	0.0158	102.882605557534	0.0249
									102.885512938296	0.0146	102.885512938296	0.0260
									102.888420360137	0.0147	102.888420360137	0.0277
									102.891327823058	0.0150	102.891327823058	0.0284
									102.894235327057	0.0147	102.894235327057	0.0270
									102.897142872136	0.0154	102.897142872136	0.0251
									102.900050458293	0.0151	102.900050458293	0.0250
									102.90295808553	0.0163	102.90295808553	0.0244
									102.905865753846	0.0163	102.905865753846	0.0245
									102.908773463241	0.0157	102.908773463241	0.0265
									102.911681213715	0.0146	102.911681213715	0.0271
									102.914589005268	0.0135	102.914589005268	0.0272
									102.917496837901	0.0137	102.917496837901	0.0269
									102.920404711612	0.0149	102.920404711612	0.0268
									102.923312626403	0.0153	102.923312626403	0.0277
									102.926220582273	0.0161	102.926220582273	0.0282
									102.929128579221	0.0161	102.929128579221	0.0297
									102.932036617249	0.0169	102.932036617249	0.0364
									102.934944696356	0.0193	102.934944696356	0.0469
									102.937852816542	0.0218	102.937852816542	0.0562
									102.940760977808	0.0228	102.940760977808	0.0580
									102.943669180152	0.0198	102.943669180152	0.0523
									102.946577423575	0.0192	102.946577423575	0.0461
									102.949485708078	0.0173	102.949485708078	0.0388
									102.95239403366	0.0163	102.95239403366	0.0324
									102.95530240032	0.0160	102.95530240032	0.0335
									102.95821080806	0.0158	102.95821080806	0.0344
									102.961119256879	0.0148	102.961119256879	0.0357
									102.964027746778	0.0169	102.964027746778	0.0348
									102.966936277755	0.0172	102.966936277755	0.0335
									102.969844849811	0.0179	102.969844849811	0.0348
									102.972753462947	0.0159	102.972753462947	0.0321
									102.975662117161	0.0150	102.975662117161	0.0306
									102.978570812455	0.0151	102.978570812455	0.0292
									102.981479548828	0.0141	102.981479548828	0.0304
									102.98438832628	0.0142	102.98438832628	0.0312
									102.987297144811	0.0153	102.987297144811	0.0301
									102.990206004421	0.0144	102.990206004421	0.0273
									102.99311490511	0.0156	102.99311490511	0.0286
									102.996023846878	0.0158	102.996023846878	0.0290
									102.998932829726	0.0157	102.998932829726	0.0294
									103.001841853652	0.0144	103.001841853652	0.0284
									103.004750918658	0.0147	103.004750918658	0.0285
									103.007660024743	0.0137	103.007660024743	0.0290
									103.010569171907	0.0145	103.010569171907	0.0282
									103.01347836015	0.0149	103.01347836015	0.0288
									103.016387589472	0.0135	103.016387589472	0.0299
									103.019296859873	0.0138	103.019296859873	0.0308
									103.022206171353	0.0135	103.022206171353	0.0305
									103.025115523913	0.0150	103.025115523913	0.0302
									103.028024917551	0.0145	103.028024917551	0.0304
									103.030934352269	0.0169	103.030934352269	0.0321
									103.033843828066	0.0206	103.033843828066	0.0373
									103.036753344942	0.0238	103.036753344942	0.0458
									103.039662902897	0.0265	103.039662902897	0.0499
									103.042572501931	0.0288	103.042572501931	0.0518
									103.045482142044	0.0445	103.045482142044	0.0699
									103.048391823236	0.0722	103.048391823236	0.1184
									103.051301545508	0.1215	103.051301545508	0.1869
									103.054211308858	0.1451	103.054211308858	0.2264
									103.057121113288	0.1422	103.057121113288	0.2056
									103.060030958797	0.1013	103.060030958797	0.1440
									103.062940845384	0.0672	103.062940845384	0.0987
									103.065850773051	0.0456	103.065850773051	0.0781
									103.068760741798	0.0380	103.068760741798	0.0671
									103.071670751623	0.0401	103.071670751623	0.0664
									103.074580802527	0.0401	103.074580802527	0.0626
									103.07749089451	0.0373	103.07749089451	0.0602
									103.080401027573	0.0319	103.080401027573	0.0571
									103.083311201715	0.0307	103.083311201715	0.0532
									103.086221416935	0.0303	103.086221416935	0.0509
									103.089131673235	0.0280	103.089131673235	0.0477
									103.092041970614	0.0260	103.092041970614	0.0443
									103.094952309072	0.0240	103.094952309072	0.0416
									103.09786268861	0.0227	103.09786268861	0.0413
									103.100773109226	0.0229	103.100773109226	0.0388
									103.103683570921	0.0211	103.103683570921	0.0361
									103.106594073696	0.0211	103.106594073696	0.0348
									103.109504617549	0.0201	103.109504617549	0.0346
									103.112415202482	0.0202	103.112415202482	0.0342
									103.115325828494	0.0193	103.115325828494	0.0341
									103.118236495585	0.0184	103.118236495585	0.0323
									103.121147203755	0.0175	103.121147203755	0.0313
									103.124057953004	0.0181	103.124057953004	0.0310
									103.126968743333	0.0188	103.126968743333	0.0321
									103.12987957474	0.0186	103.12987957474	0.0315
									103.132790447227	0.0177	103.132790447227	0.0328
									103.135701360792	0.0173	103.135701360792	0.0307
									103.138612315437	0.0172	103.138612315437	0.0310
									103.141523311161	0.0159	103.141523311161	0.0299
									103.144434347964	0.0161	103.144434347964	0.0284
									103.147345425846	0.0182	103.147345425846	0.0281
									103.150256544807	0.0182	103.150256544807	0.0286
									103.153167704847	0.0174	103.153167704847	0.0290
									103.156078905967	0.0165	103.156078905967	0.0297
									103.158990148165	0.0164	103.158990148165	0.0280
									103.161901431443	0.0168	103.161901431443	0.0288
									103.164812755799	0.0178	103.164812755799	0.0281
									103.167724121235	0.0164	103.167724121235	0.0290
									103.17063552775	0.0149	103.17063552775	0.0289
									103.173546975344	0.0161	103.173546975344	0.0297
									103.176458464018	0.0161	103.176458464018	0.0289
									103.17936999377	0.0159	103.17936999377	0.0317
									103.182281564601	0.0149	103.182281564601	0.0298
									103.185193176512	0.0150	103.185193176512	0.0280
									103.188104829501	0.0149	103.188104829501	0.0279
									103.19101652357	0.0164	103.19101652357	0.0286
									103.193928258718	0.0162	103.193928258718	0.0285
									103.196840034945	0.0164	103.196840034945	0.0299
									103.199751852251	0.0161	103.199751852251	0.0313
									103.202663710636	0.0164	103.202663710636	0.0302
									103.2055756101	0.0161	103.2055756101	0.0300
									103.208487550644	0.0158	103.208487550644	0.0287
									103.211399532266	0.0156	103.211399532266	0.0279
									103.214311554968	0.0150	103.214311554968	0.0273
									103.217223618749	0.0156	103.217223618749	0.0280
									103.220135723608	0.0165	103.220135723608	0.0283
									103.223047869547	0.0169	103.223047869547	0.0289
									103.225960056565	0.0164	103.225960056565	0.0298
									103.228872284663	0.0157	103.228872284663	0.0278
									103.231784553839	0.0146	103.231784553839	0.0271
									103.234696864094	0.0144	103.234696864094	0.0274
									103.237609215429	0.0149	103.237609215429	0.0285
									103.240521607842	0.0146	103.240521607842	0.0288
									103.243434041335	0.0146	103.243434041335	0.0286
									103.246346515907	0.0157	103.246346515907	0.0286
									103.249259031558	0.0153	103.249259031558	0.0288
									103.252171588288	0.0157	103.252171588288	0.0296
									103.255084186097	0.0144	103.255084186097	0.0290
									103.257996824985	0.0154	103.257996824985	0.0290
									103.260909504953	0.0148	103.260909504953	0.0291
									103.263822225999	0.0147	103.263822225999	0.0300
									103.266734988125	0.0151	103.266734988125	0.0299
									103.269647791329	0.0168	103.269647791329	0.0291
									103.272560635613	0.0156	103.272560635613	0.0288
									103.275473520976	0.0148	103.275473520976	0.0273
									103.278386447418	0.0147	103.278386447418	0.0283
									103.281299414939	0.0150	103.281299414939	0.0284
									103.28421242354	0.0158	103.28421242354	0.0298
									103.287125473219	0.0157	103.287125473219	0.0284
									103.290038563977	0.0143	103.290038563977	0.0265
									103.292951695815	0.0149	103.292951695815	0.0277
									103.295864868732	0.0144	103.295864868732	0.0284
									103.298778082728	0.0144	103.298778082728	0.0288
									103.301691337802	0.0150	103.301691337802	0.0271
									103.304604633956	0.0159	103.304604633956	0.0274
									103.30751797119	0.0160	103.30751797119	0.0281
									103.310431349502	0.0150	103.310431349502	0.0296
									103.313344768893	0.0151	103.313344768893	0.0303
									103.316258229364	0.0151	103.316258229364	0.0281
									103.319171730913	0.0146	103.319171730913	0.0284
									103.322085273542	0.0143	103.322085273542	0.0292
									103.32499885725	0.0149	103.32499885725	0.0293
									103.327912482037	0.0146	103.327912482037	0.0291
									103.330826147903	0.0145	103.330826147903	0.0278
									103.333739854848	0.0152	103.333739854848	0.0267
									103.336653602872	0.0145	103.336653602872	0.0255
									103.339567391975	0.0152	103.339567391975	0.0252
									103.342481222158	0.0150	103.342481222158	0.0266
									103.345395093419	0.0148	103.345395093419	0.0262
									103.34830900576	0.0155	103.34830900576	0.0252
									103.35122295918	0.0151	103.35122295918	0.0262
									103.354136953679	0.0143	103.354136953679	0.0282
									103.357050989257	0.0143	103.357050989257	0.0283
									103.359965065914	0.0135	103.359965065914	0.0274
									103.36287918365	0.0139	103.36287918365	0.0272
									103.365793342466	0.0144	103.365793342466	0.0292
									103.36870754236	0.0158	103.36870754236	0.0311
									103.371621783334	0.0153	103.371621783334	0.0301
									103.374536065386	0.0152	103.374536065386	0.0309
									103.377450388518	0.0144	103.377450388518	0.0280
									103.380364752729	0.0142	103.380364752729	0.0285
									103.383279158019	0.0152	103.383279158019	0.0279
									103.386193604388	0.0149	103.386193604388	0.0285
									103.389108091836	0.0152	103.389108091836	0.0288
									103.392022620364	0.0148	103.392022620364	0.0276
									103.39493718997	0.0149	103.39493718997	0.0257
									103.397851800656	0.0152	103.397851800656	0.0286
									103.40076645242	0.0144	103.40076645242	0.0318
									103.403681145264	0.0145	103.403681145264	0.0317
									103.406595879187	0.0140	103.406595879187	0.0291
									103.409510654189	0.0137	103.409510654189	0.0286
									103.41242547027	0.0133	103.41242547027	0.0298
									103.41534032743	0.0154	103.41534032743	0.0293
									103.41825522567	0.0156	103.41825522567	0.0295
									103.421170164988	0.0153	103.421170164988	0.0296
									103.424085145386	0.0164	103.424085145386	0.0288
									103.427000166862	0.0164	103.427000166862	0.0269
									103.429915229418	0.0160	103.429915229418	0.0273
									103.432830333053	0.0145	103.432830333053	0.0280
									103.435745477767	0.0141	103.435745477767	0.0286
									103.43866066356	0.0149	103.43866066356	0.0283
									103.441575890432	0.0152	103.441575890432	0.0280
									103.444491158384	0.0154	103.444491158384	0.0278
									103.447406467414	0.0160	103.447406467414	0.0290
									103.450321817523	0.0161	103.450321817523	0.0287
									103.453237208712	0.0153	103.453237208712	0.0296
									103.45615264098	0.0147	103.45615264098	0.0284
									103.459068114327	0.0148	103.459068114327	0.0284
									103.461983628753	0.0143	103.461983628753	0.0289
									103.464899184258	0.0145	103.464899184258	0.0279
									103.467814780842	0.0138	103.467814780842	0.0266
									103.470730418505	0.0142	103.470730418505	0.0265
									103.473646097248	0.0154	103.473646097248	0.0265
									103.476561817069	0.0155	103.476561817069	0.0259
									103.47947757797	0.0157	103.47947757797	0.0260
									103.48239337995	0.0151	103.48239337995	0.0264
									103.485309223009	0.0148	103.485309223009	0.0266
									103.488225107147	0.0145	103.488225107147	0.0279
									103.491141032364	0.0144	103.491141032364	0.0277
									103.49405699866	0.0147	103.49405699866	0.0259
									103.496973006035	0.0158	103.496973006035	0.0270
									103.49988905449	0.0153	103.49988905449	0.0284
									103.502805144023	0.0152	103.502805144023	0.0295
									103.505721274636	0.0154	103.505721274636	0.0294
									103.508637446328	0.0154	103.508637446328	0.0282
									103.511553659098	0.0156	103.511553659098	0.0273
									103.514469912948	0.0153	103.514469912948	0.0260
									103.517386207877	0.0145	103.517386207877	0.0269
									103.520302543886	0.0147	103.520302543886	0.0287
									103.523218920973	0.0144	103.523218920973	0.0275
									103.526135339139	0.0141	103.526135339139	0.0264
									103.529051798385	0.0141	103.529051798385	0.0264
									103.531968298709	0.0138	103.531968298709	0.0261
									103.534884840113	0.0136	103.534884840113	0.0273
									103.537801422596	0.0141	103.537801422596	0.0258
									103.540718046158	0.0151	103.540718046158	0.0250
									103.543634710799	0.0155	103.543634710799	0.0257
									103.546551416519	0.0152	103.546551416519	0.0268
									103.549468163319	0.0155	103.549468163319	0.0275
									103.552384951197	0.0147	103.552384951197	0.0271
									103.555301780155	0.0148	103.555301780155	0.0267
									103.558218650191	0.0149	103.558218650191	0.0279
									103.561135561307	0.0151	103.561135561307	0.0271
									103.564052513502	0.0145	103.564052513502	0.0273
									103.566969506776	0.0158	103.566969506776	0.0270
									103.569886541129	0.0160	103.569886541129	0.0260
									103.572803616561	0.0158	103.572803616561	0.0255
									103.575720733072	0.0147	103.575720733072	0.0264
									103.578637890663	0.0134	103.578637890663	0.0272
									103.581555089332	0.0142	103.581555089332	0.0267
									103.584472329081	0.0144	103.584472329081	0.0277
									103.587389609908	0.0146	103.587389609908	0.0287
									103.590306931815	0.0142	103.590306931815	0.0267
									103.593224294801	0.0147	103.593224294801	0.0263
									103.596141698866	0.0144	103.596141698866	0.0252
									103.59905914401	0.0144	103.59905914401	0.0261
									103.601976630234	0.0149	103.601976630234	0.0276
									103.604894157536	0.0143	103.604894157536	0.0281
									103.607811725918	0.0148	103.607811725918	0.0271
									103.610729335378	0.0147	103.610729335378	0.0270
									103.613646985918	0.0147	103.613646985918	0.0262
									103.616564677537	0.0136	103.616564677537	0.0261
									103.619482410235	0.0145	103.619482410235	0.0265
									103.622400184012	0.0154	103.622400184012	0.0263
									103.625317998868	0.0148	103.625317998868	0.0285
									103.628235854803	0.0138	103.628235854803	0.0283
									103.631153751818	0.0139	103.631153751818	0.0273
									103.634071689911	0.0144	103.634071689911	0.0252
									103.636989669084	0.0142	103.636989669084	0.0258
									103.639907689335	0.0150	103.639907689335	0.0264
									103.642825750666	0.0160	103.642825750666	0.0273
									103.645743853076	0.0161	103.645743853076	0.0275
									103.648661996565	0.0146	103.648661996565	0.0280
									103.651580181133	0.0144	103.651580181133	0.0263
									103.654498406781	0.0148	103.654498406781	0.0255
									103.657416673507	0.0148	103.657416673507	0.0261
									103.660334981312	0.0148	103.660334981312	0.0270
									103.663253330197	0.0153	103.663253330197	0.0292
									103.666171720161	0.0150	103.666171720161	0.0282
									103.669090151203	0.0148	103.669090151203	0.0281
									103.672008623325	0.0141	103.672008623325	0.0268
									103.674927136526	0.0144	103.674927136526	0.0267
									103.677845690807	0.0151	103.677845690807	0.0255
									103.680764286166	0.0142	103.680764286166	0.0266
									103.683682922604	0.0149	103.683682922604	0.0269
									103.686601600122	0.0144	103.686601600122	0.0272
									103.689520318718	0.0148	103.689520318718	0.0264
									103.692439078394	0.0154	103.692439078394	0.0262
									103.695357879149	0.0154	103.695357879149	0.0261
									103.698276720983	0.0151	103.698276720983	0.0260
									103.701195603896	0.0134	103.701195603896	0.0275
									103.704114527888	0.0142	103.704114527888	0.0276
									103.707033492959	0.0147	103.707033492959	0.0298
									103.709952499109	0.0158	103.709952499109	0.0289
									103.712871546339	0.0149	103.712871546339	0.0279
									103.715790634648	0.0145	103.715790634648	0.0276
									103.718709764035	0.0143	103.718709764035	0.0278
									103.721628934502	0.0143	103.721628934502	0.0285
									103.724548146048	0.0145	103.724548146048	0.0292
									103.727467398673	0.0146	103.727467398673	0.0297
									103.730386692377	0.0132	103.730386692377	0.0296
									103.73330602716	0.0140	103.73330602716	0.0281
									103.736225403023	0.0141	103.736225403023	0.0269
									103.739144819964	0.0151	103.739144819964	0.0270
									103.742064277985	0.0158	103.742064277985	0.0262
									103.744983777084	0.0153	103.744983777084	0.0270
									103.747903317263	0.0152	103.747903317263	0.0265
									103.750822898521	0.0152	103.750822898521	0.0287
									103.753742520858	0.0150	103.753742520858	0.0278
									103.756662184274	0.0158	103.756662184274	0.0276
									103.759581888769	0.0170	103.759581888769	0.0265
									103.762501634344	0.0150	103.762501634344	0.0256
									103.765421420997	0.0157	103.765421420997	0.0265
									103.76834124873	0.0144	103.76834124873	0.0267
									103.771261117541	0.0150	103.771261117541	0.0272
									103.774181027432	0.0145	103.774181027432	0.0259
									103.777100978402	0.0152	103.777100978402	0.0259
									103.780020970451	0.0152	103.780020970451	0.0250
									103.782941003579	0.0151	103.782941003579	0.0254
									103.785861077787	0.0145	103.785861077787	0.0246
									103.788781193073	0.0148	103.788781193073	0.0258
									103.791701349438	0.0146	103.791701349438	0.0251
									103.794621546883	0.0147	103.794621546883	0.0259
									103.797541785407	0.0139	103.797541785407	0.0263
									103.800462065009	0.0143	103.800462065009	0.0257
									103.803382385691	0.0146	103.803382385691	0.0268
									103.806302747452	0.0139	103.806302747452	0.0269
									103.809223150292	0.0138	103.809223150292	0.0266
									103.812143594211	0.0138	103.812143594211	0.0263
									103.81506407921	0.0144	103.81506407921	0.0252
									103.817984605287	0.0140	103.817984605287	0.0256
									103.820905172444	0.0142	103.820905172444	0.0265
									103.823825780679	0.0134	103.823825780679	0.0256
									103.826746429994	0.0142	103.826746429994	0.0257
									103.829667120388	0.0150	103.829667120388	0.0255
									103.832587851861	0.0146	103.832587851861	0.0261
									103.835508624413	0.0154	103.835508624413	0.0261
									103.838429438044	0.0144	103.838429438044	0.0248
									103.841350292755	0.0144	103.841350292755	0.0284
									103.844271188544	0.0145	103.844271188544	0.0282
									103.847192125413	0.0142	103.847192125413	0.0285
									103.85011310336	0.0136	103.85011310336	0.0275
									103.853034122387	0.0139	103.853034122387	0.0264
									103.855955182493	0.0147	103.855955182493	0.0263
									103.858876283678	0.0156	103.858876283678	0.0263
									103.861797425942	0.0144	103.861797425942	0.0267
									103.864718609285	0.0139	103.864718609285	0.0279
									103.867639833708	0.0148	103.867639833708	0.0285
									103.870561099209	0.0141	103.870561099209	0.0304
									103.87348240579	0.0146	103.87348240579	0.0285
									103.876403753449	0.0147	103.876403753449	0.0268
									103.879325142188	0.0146	103.879325142188	0.0259
									103.882246572006	0.0147	103.882246572006	0.0272
									103.885168042903	0.0146	103.885168042903	0.0260
									103.888089554879	0.0146	103.888089554879	0.0272
									103.891011107934	0.0160	103.891011107934	0.0274
									103.893932702068	0.0157	103.893932702068	0.0294
									103.896854337282	0.0146	103.896854337282	0.0284
									103.899776013574	0.0140	103.899776013574	0.0277
									103.902697730946	0.0143	103.902697730946	0.0280
									103.905619489397	0.0149	103.905619489397	0.0274
									103.908541288927	0.0140	103.908541288927	0.0273
									103.911463129535	0.0134	103.911463129535	0.0271
									103.914385011224	0.0146	103.914385011224	0.0256
									103.917306933991	0.0140	103.917306933991	0.0275
									103.920228897837	0.0146	103.920228897837	0.0276
									103.923150902763	0.0147	103.923150902763	0.0272
									103.926072948767	0.0155	103.926072948767	0.0261
									103.928995035851	0.0153	103.928995035851	0.0262
									103.931917164013	0.0149	103.931917164013	0.0262
									103.934839333255	0.0146	103.934839333255	0.0258
									103.937761543576	0.0139	103.937761543576	0.0269
									103.940683794976	0.0141	103.940683794976	0.0269
									103.943606087455	0.0140	103.943606087455	0.0277
									103.946528421014	0.0137	103.946528421014	0.0257
									103.949450795651	0.0147	103.949450795651	0.0268
									103.952373211368	0.0155	103.952373211368	0.0257
									103.955295668163	0.0158	103.955295668163	0.0265
									103.958218166038	0.0148	103.958218166038	0.0268
									103.961140704992	0.0145	103.961140704992	0.0269
									103.964063285025	0.0148	103.964063285025	0.0269
									103.966985906137	0.0164	103.966985906137	0.0269
									103.969908568328	0.0159	103.969908568328	0.0270
									103.972831271598	0.0149	103.972831271598	0.0277
									103.975754015948	0.0153	103.975754015948	0.0273
									103.978676801376	0.0154	103.978676801376	0.0271
									103.981599627884	0.0165	103.981599627884	0.0269
									103.984522495471	0.0172	103.984522495471	0.0258
									103.987445404136	0.0170	103.987445404136	0.0269
									103.990368353881	0.0168	103.990368353881	0.0261
									103.993291344705	0.0151	103.993291344705	0.0276
									103.996214376609	0.0145	103.996214376609	0.0258
									103.999137449591	0.0142	103.999137449591	0.0275
									104.002060563652	0.0141	104.002060563652	0.0251
									104.004983718793	0.0151	104.004983718793	0.0261
									104.007906915012	0.0150	104.007906915012	0.0265
									104.010830152311	0.0147	104.010830152311	0.0275
									104.013753430689	0.0139	104.013753430689	0.0285
									104.016676750146	0.0156	104.016676750146	0.0268
									104.019600110682	0.0150	104.019600110682	0.0274
									104.022523512297	0.0155	104.022523512297	0.0279
									104.025446954991	0.0147	104.025446954991	0.0279
									104.028370438765	0.0149	104.028370438765	0.0270
									104.031293963617	0.0153	104.031293963617	0.0270
									104.034217529549	0.0162	104.034217529549	0.0302
									104.037141136559	0.0155	104.037141136559	0.0314
									104.040064784649	0.0157	104.040064784649	0.0321
									104.042988473818	0.0180	104.042988473818	0.0356
									104.045912204066	0.0210	104.045912204066	0.0405
									104.048835975393	0.0278	104.048835975393	0.0466
									104.0517597878	0.0346	104.0517597878	0.0541
									104.054683641285	0.0454	104.054683641285	0.0646
									104.05760753585	0.0561	104.05760753585	0.0728
									104.060531471493	0.0695	104.060531471493	0.0778
									104.063455448216	0.0860	104.063455448216	0.0877
									104.066379466018	0.1145	104.066379466018	0.1059
									104.069303524899	0.1445	104.069303524899	0.1156
									104.072227624859	0.1449	104.072227624859	0.1124
									104.075151765898	0.1177	104.075151765898	0.0925
									104.078075948016	0.0752	104.078075948016	0.0721
									104.081000171213	0.0533	104.081000171213	0.0590
									104.08392443549	0.0416	104.08392443549	0.0491
									104.086848740845	0.0383	104.086848740845	0.0452
									104.08977308728	0.0369	104.08977308728	0.0441
									104.092697474794	0.0354	104.092697474794	0.0444
									104.095621903387	0.0331	104.095621903387	0.0424
									104.098546373059	0.0303	104.098546373059	0.0454
									104.10147088381	0.0286	104.10147088381	0.0520
									104.10439543564	0.0302	104.10439543564	0.0605
									104.10732002855	0.0306	104.10732002855	0.0628
									104.110244662538	0.0299	104.110244662538	0.0578
									104.113169337606	0.0269	104.113169337606	0.0487
									104.116094053752	0.0228	104.116094053752	0.0414
									104.119018810978	0.0210	104.119018810978	0.0391
									104.121943609283	0.0200	104.121943609283	0.0370
									104.124868448667	0.0199	104.124868448667	0.0352
									104.12779332913	0.0194	104.12779332913	0.0345
									104.130718250672	0.0183	104.130718250672	0.0342
									104.133643213294	0.0180	104.133643213294	0.0344
									104.136568216994	0.0179	104.136568216994	0.0333
									104.139493261774	0.0184	104.139493261774	0.0335
									104.142418347632	0.0178	104.142418347632	0.0319
									104.14534347457	0.0168	104.14534347457	0.0316
									104.148268642587	0.0167	104.148268642587	0.0312
									104.151193851683	0.0157	104.151193851683	0.0310
									104.154119101858	0.0161	104.154119101858	0.0314
									104.157044393112	0.0163	104.157044393112	0.0309
									104.159969725446	0.0173	104.159969725446	0.0302
									104.162895098858	0.0173	104.162895098858	0.0294
									104.16582051335	0.0183	104.16582051335	0.0308
									104.168745968921	0.0173	104.168745968921	0.0300
									104.17167146557	0.0169	104.17167146557	0.0295
									104.174597003299	0.0155	104.174597003299	0.0291
									104.177522582107	0.0150	104.177522582107	0.0287
									104.180448201994	0.0138	104.180448201994	0.0282
									104.183373862961	0.0145	104.183373862961	0.0272
									104.186299565006	0.0149	104.186299565006	0.0268
									104.18922530813	0.0165	104.18922530813	0.0253
									104.192151092334	0.0159	104.192151092334	0.0254
									104.195076917617	0.0148	104.195076917617	0.0262
									104.198002783978	0.0155	104.198002783978	0.0270
									104.200928691419	0.0154	104.200928691419	0.0266
									104.203854639939	0.0153	104.203854639939	0.0271
									104.206780629538	0.0149	104.206780629538	0.0282
									104.209706660217	0.0160	104.209706660217	0.0287
									104.212632731974	0.0151	104.212632731974	0.0280
									104.21555884481	0.0150	104.21555884481	0.0290
									104.218484998726	0.0155	104.218484998726	0.0294
									104.22141119372	0.0157	104.22141119372	0.0291
									104.224337429794	0.0156	104.224337429794	0.0265
									104.227263706947	0.0149	104.227263706947	0.0274
									104.230190025179	0.0149	104.230190025179	0.0274
									104.23311638449	0.0145	104.23311638449	0.0272
									104.23604278488	0.0152	104.23604278488	0.0285
									104.23896922635	0.0161	104.23896922635	0.0280
									104.241895708898	0.0162	104.241895708898	0.0285
									104.244822232526	0.0166	104.244822232526	0.0291
									104.247748797232	0.0153	104.247748797232	0.0299
									104.250675403018	0.0146	104.250675403018	0.0288
									104.253602049883	0.0147	104.253602049883	0.0283
									104.256528737827	0.0153	104.256528737827	0.0279
									104.25945546685	0.0152	104.25945546685	0.0293
									104.262382236952	0.0154	104.262382236952	0.0279
									104.265309048134	0.0146	104.265309048134	0.0286
									104.268235900394	0.0145	104.268235900394	0.0295
									104.271162793734	0.0149	104.271162793734	0.0283
									104.274089728152	0.0154	104.274089728152	0.0282
									104.27701670365	0.0161	104.27701670365	0.0287
									104.279943720227	0.0155	104.279943720227	0.0276
									104.282870777883	0.0147	104.282870777883	0.0288
									104.285797876618	0.0150	104.285797876618	0.0274
									104.288725016432	0.0139	104.288725016432	0.0276
									104.291652197325	0.0144	104.291652197325	0.0260
									104.294579419298	0.0150	104.294579419298	0.0252
									104.297506682349	0.0138	104.297506682349	0.0253
									104.30043398648	0.0154	104.30043398648	0.0256
									104.30336133169	0.0164	104.30336133169	0.0247
									104.306288717979	0.0167	104.306288717979	0.0271
									104.309216145347	0.0153	104.309216145347	0.0261
									104.312143613794	0.0142	104.312143613794	0.0258
									104.31507112332	0.0144	104.31507112332	0.0268
									104.317998673925	0.0143	104.317998673925	0.0268
									104.320926265609	0.0147	104.320926265609	0.0271
									104.323853898373	0.0157	104.323853898373	0.0272
									104.326781572216	0.0153	104.326781572216	0.0266
									104.329709287137	0.0155	104.329709287137	0.0271
									104.332637043138	0.0139	104.332637043138	0.0270
									104.335564840218	0.0136	104.335564840218	0.0276
									104.338492678377	0.0145	104.338492678377	0.0278
									104.341420557615	0.0159	104.341420557615	0.0291
									104.344348477933	0.0163	104.344348477933	0.0286
									104.347276439329	0.0160	104.347276439329	0.0284
									104.350204441805	0.0151	104.350204441805	0.0281
									104.353132485359	0.0142	104.353132485359	0.0265
									104.356060569993	0.0140	104.356060569993	0.0245
									104.358988695706	0.0146	104.358988695706	0.0252
									104.361916862498	0.0149	104.361916862498	0.0259
									104.364845070369	0.0138	104.364845070369	0.0258
									104.367773319319	0.0138	104.367773319319	0.0258
									104.370701609348	0.0148	104.370701609348	0.0247
									104.373629940457	0.0141	104.373629940457	0.0264
									104.376558312644	0.0145	104.376558312644	0.0285
									104.379486725911	0.0138	104.379486725911	0.0290
									104.382415180256	0.0134	104.382415180256	0.0283
									104.385343675681	0.0145	104.385343675681	0.0281
									104.388272212185	0.0155	104.388272212185	0.0278
									104.391200789768	0.0153	104.391200789768	0.0271
									104.39412940843	0.0139	104.39412940843	0.0290
									104.397058068172	0.0150	104.397058068172	0.0276
									104.399986768992	0.0158	104.399986768992	0.0275
									104.402915510892	0.0152	104.402915510892	0.0279
									104.40584429387	0.0159	104.40584429387	0.0288
									104.408773117928	0.0154	104.408773117928	0.0279
									104.411701983065	0.0150	104.411701983065	0.0273
									104.414630889281	0.0148	104.414630889281	0.0279
									104.417559836576	0.0155	104.417559836576	0.0275
									104.42048882495	0.0155	104.42048882495	0.0290
									104.423417854403	0.0151	104.423417854403	0.0294
									104.426346924936	0.0154	104.426346924936	0.0292
									104.429276036547	0.0154	104.429276036547	0.0281
									104.432205189238	0.0158	104.432205189238	0.0284
									104.435134383007	0.0152	104.435134383007	0.0284
									104.438063617856	0.0147	104.438063617856	0.0300
									104.440992893784	0.0156	104.440992893784	0.0285
									104.443922210791	0.0153	104.443922210791	0.0280
									104.446851568877	0.0151	104.446851568877	0.0295
									104.449780968043	0.0150	104.449780968043	0.0282
									104.452710408287	0.0156	104.452710408287	0.0288
									104.45563988961	0.0157	104.45563988961	0.0260
									104.458569412013	0.0161	104.458569412013	0.0255
									104.461498975495	0.0170	104.461498975495	0.0263
									104.464428580056	0.0164	104.464428580056	0.0277
									104.467358225695	0.0156	104.467358225695	0.0268
									104.470287912414	0.0151	104.470287912414	0.0276
									104.473217640213	0.0146	104.473217640213	0.0284
									104.47614740909	0.0147	104.47614740909	0.0280
									104.479077219046	0.0153	104.479077219046	0.0268
									104.482007070082	0.0152	104.482007070082	0.0263
									104.484936962196	0.0146	104.484936962196	0.0268
									104.48786689539	0.0153	104.48786689539	0.0269
									104.490796869663	0.0154	104.490796869663	0.0278
									104.493726885015	0.0154	104.493726885015	0.0257
									104.496656941446	0.0155	104.496656941446	0.0256
									104.499587038956	0.0147	104.499587038956	0.0262
									104.502517177545	0.0142	104.502517177545	0.0265
									104.505447357213	0.0147	104.505447357213	0.0266
									104.508377577961	0.0148	104.508377577961	0.0258
									104.511307839788	0.0147	104.511307839788	0.0278
									104.514238142693	0.0138	104.514238142693	0.0269
									104.517168486678	0.0132	104.517168486678	0.0260
									104.520098871742	0.0144	104.520098871742	0.0267
									104.523029297885	0.0140	104.523029297885	0.0261
									104.525959765107	0.0141	104.525959765107	0.0285
									104.528890273408	0.0142	104.528890273408	0.0294
									104.531820822789	0.0143	104.531820822789	0.0284
									104.534751413248	0.0135	104.534751413248	0.0283
									104.537682044787	0.0138	104.537682044787	0.0280
									104.540612717404	0.0144	104.540612717404	0.0269
									104.543543431101	0.0141	104.543543431101	0.0275
									104.546474185877	0.0145	104.546474185877	0.0257
									104.549404981732	0.0134	104.549404981732	0.0253
									104.552335818666	0.0150	104.552335818666	0.0254
									104.555266696679	0.0156	104.555266696679	0.0261
									104.558197615772	0.0154	104.558197615772	0.0274
									104.561128575943	0.0136	104.561128575943	0.0280
									104.564059577194	0.0145	104.564059577194	0.0288
									104.566990619523	0.0150	104.566990619523	0.0279
									104.569921702932	0.0156	104.569921702932	0.0282
									104.57285282742	0.0144	104.57285282742	0.0286
									104.575783992987	0.0141	104.575783992987	0.0273
									104.578715199633	0.0139	104.578715199633	0.0274
									104.581646447358	0.0145	104.581646447358	0.0280
									104.584577736163	0.0145	104.584577736163	0.0277
									104.587509066046	0.0142	104.587509066046	0.0266
									104.590440437009	0.0145	104.590440437009	0.0269
									104.59337184905	0.0138	104.59337184905	0.0265
									104.596303302171	0.0140	104.596303302171	0.0270
									104.599234796371	0.0142	104.599234796371	0.0292
									104.60216633165	0.0134	104.60216633165	0.0288
									104.605097908008	0.0138	104.605097908008	0.0288
									104.608029525445	0.0143	104.608029525445	0.0272
									104.610961183962	0.0143	104.610961183962	0.0265
									104.613892883557	0.0150	104.613892883557	0.0268
									104.616824624232	0.0151	104.616824624232	0.0267
									104.619756405985	0.0148	104.619756405985	0.0255
									104.622688228818	0.0147	104.622688228818	0.0269
									104.62562009273	0.0147	104.62562009273	0.0265
									104.628551997721	0.0141	104.628551997721	0.0255
									104.631483943791	0.0149	104.631483943791	0.0259
									104.63441593094	0.0143	104.63441593094	0.0269
									104.637347959169	0.0143	104.637347959169	0.0266
									104.640280028476	0.0136	104.640280028476	0.0272
									104.643212138863	0.0144	104.643212138863	0.0279
									104.646144290328	0.0143	104.646144290328	0.0266
									104.649076482873	0.0142	104.649076482873	0.0280
									104.652008716497	0.0139	104.652008716497	0.0276
									104.6549409912	0.0141	104.6549409912	0.0286
									104.657873306982	0.0139	104.657873306982	0.0272
									104.660805663843	0.0144	104.660805663843	0.0260
									104.663738061783	0.0137	104.663738061783	0.0263
									104.666670500803	0.0142	104.666670500803	0.0265
									104.669602980901	0.0141	104.669602980901	0.0274
									104.672535502079	0.0140	104.672535502079	0.0260
									104.675468064336	0.0150	104.675468064336	0.0274
									104.678400667672	0.0147	104.678400667672	0.0266
									104.681333312087	0.0146	104.681333312087	0.0271
									104.684265997581	0.0152	104.684265997581	0.0269
									104.687198724154	0.0164	104.687198724154	0.0264
									104.690131491806	0.0160	104.690131491806	0.0279
									104.693064300538	0.0151	104.693064300538	0.0264
									104.695997150348	0.0150	104.695997150348	0.0261
									104.698930041238	0.0148	104.698930041238	0.0263
									104.701862973207	0.0150	104.701862973207	0.0255
									104.704795946254	0.0146	104.704795946254	0.0267
									104.707728960381	0.0150	104.707728960381	0.0272
									104.710662015587	0.0160	104.710662015587	0.0285
									104.713595111873	0.0149	104.713595111873	0.0291
									104.716528249237	0.0145	104.716528249237	0.0294
									104.71946142768	0.0145	104.71946142768	0.0292
									104.722394647203	0.0155	104.722394647203	0.0296
									104.725327907804	0.0149	104.725327907804	0.0288
									104.728261209485	0.0147	104.728261209485	0.0294
									104.731194552245	0.0151	104.731194552245	0.0286
									104.734127936084	0.0158	104.734127936084	0.0289
									104.737061361002	0.0159	104.737061361002	0.0281
									104.739994826999	0.0154	104.739994826999	0.0280
									104.742928334075	0.0156	104.742928334075	0.0286
									104.745861882231	0.0144	104.745861882231	0.0288
									104.748795471465	0.0142	104.748795471465	0.0294
									104.751729101779	0.0147	104.751729101779	0.0290
									104.754662773172	0.0141	104.754662773172	0.0276
									104.757596485644	0.0136	104.757596485644	0.0272
									104.760530239195	0.0144	104.760530239195	0.0276
									104.763464033825	0.0148	104.763464033825	0.0278
									104.766397869534	0.0141	104.766397869534	0.0282
									104.769331746322	0.0142	104.769331746322	0.0291
									104.772265664189	0.0132	104.772265664189	0.0280
									104.775199623136	0.0139	104.775199623136	0.0278
									104.778133623162	0.0143	104.778133623162	0.0274
									104.781067664266	0.0139	104.781067664266	0.0264
									104.78400174645	0.0142	104.78400174645	0.0285
									104.786935869713	0.0139	104.786935869713	0.0282
									104.789870034055	0.0148	104.789870034055	0.0275
									104.792804239476	0.0149	104.792804239476	0.0263
									104.795738485977	0.0142	104.795738485977	0.0259
									104.798672773556	0.0147	104.798672773556	0.0267
									104.801607102214	0.0157	104.801607102214	0.0273
									104.804541471952	0.0152	104.804541471952	0.0268
									104.807475882769	0.0162	104.807475882769	0.0281
									104.810410334665	0.0150	104.810410334665	0.0278
									104.813344827639	0.0146	104.813344827639	0.0277
									104.816279361694	0.0145	104.816279361694	0.0283
									104.819213936827	0.0141	104.819213936827	0.0280
									104.822148553039	0.0143	104.822148553039	0.0266
									104.82508321033	0.0145	104.82508321033	0.0261
									104.828017908701	0.0150	104.828017908701	0.0260
									104.83095264815	0.0145	104.83095264815	0.0273
									104.833887428679	0.0145	104.833887428679	0.0272
									104.836822250287	0.0142	104.836822250287	0.0279
									104.839757112974	0.0135	104.839757112974	0.0282
									104.84269201674	0.0137	104.84269201674	0.0267
									104.845626961585	0.0143	104.845626961585	0.0263
									104.848561947509	0.0144	104.848561947509	0.0267
									104.851496974513	0.0154	104.851496974513	0.0260
									104.854432042595	0.0158	104.854432042595	0.0272
									104.857367151757	0.0162	104.857367151757	0.0279
									104.860302301997	0.0152	104.860302301997	0.0271
									104.863237493317	0.0155	104.863237493317	0.0272
									104.866172725716	0.0156	104.866172725716	0.0264
									104.869107999194	0.0144	104.869107999194	0.0252
									104.872043313751	0.0145	104.872043313751	0.0261
									104.874978669388	0.0145	104.874978669388	0.0260
									104.877914066103	0.0140	104.877914066103	0.0270
									104.880849503897	0.0144	104.880849503897	0.0265
									104.883784982771	0.0147	104.883784982771	0.0268
									104.886720502724	0.0139	104.886720502724	0.0264
									104.889656063756	0.0130	104.889656063756	0.0267
									104.892591665866	0.0133	104.892591665866	0.0263
									104.895527309056	0.0135	104.895527309056	0.0270
									104.898462993326	0.0139	104.898462993326	0.0272
									104.901398718674	0.0139	104.901398718674	0.0288
									104.904334485101	0.0144	104.904334485101	0.0289
									104.907270292608	0.0154	104.907270292608	0.0277
									104.910206141193	0.0156	104.910206141193	0.0266
									104.913142030858	0.0151	104.913142030858	0.0274
									104.916077961602	0.0146	104.916077961602	0.0272
									104.919013933425	0.0145	104.919013933425	0.0266
									104.921949946327	0.0142	104.921949946327	0.0279
									104.924886000308	0.0132	104.924886000308	0.0274
									104.927822095368	0.0137	104.927822095368	0.0283
									104.930758231507	0.0152	104.930758231507	0.0317
									104.933694408726	0.0177	104.933694408726	0.0446
									104.936630627023	0.0199	104.936630627023	0.0538
									104.9395668864	0.0231	104.9395668864	0.0591
									104.942503186856	0.0215	104.942503186856	0.0534
									104.945439528391	0.0200	104.945439528391	0.0472
									104.948375911005	0.0163	104.948375911005	0.0403
									104.951312334698	0.0155	104.951312334698	0.0383
									104.95424879947	0.0166	104.95424879947	0.0384
									104.957185305321	0.0188	104.957185305321	0.0381
									104.960121852252	0.0185	104.960121852252	0.0365
									104.963058440261	0.0178	104.963058440261	0.0334
									104.96599506935	0.0160	104.96599506935	0.0324
									104.968931739518	0.0161	104.968931739518	0.0317
									104.971868450765	0.0162	104.971868450765	0.0296
									104.974805203091	0.0158	104.974805203091	0.0305
									104.977741996496	0.0159	104.977741996496	0.0303
									104.98067883098	0.0150	104.98067883098	0.0307
									104.983615706543	0.0152	104.983615706543	0.0298
									104.986552623186	0.0143	104.986552623186	0.0310
									104.989489580907	0.0154	104.989489580907	0.0314
									104.992426579708	0.0147	104.992426579708	0.0338
									104.995363619588	0.0151	104.995363619588	0.0330
									104.998300700547	0.0158	104.998300700547	0.0322
									105.001237822585	0.0168	105.001237822585	0.0327
									105.004174985702	0.0174	105.004174985702	0.0312
									105.007112189898	0.0167	105.007112189898	0.0297
									105.010049435173	0.0163	105.010049435173	0.0289
									105.012986721528	0.0156	105.012986721528	0.0292
									105.015924048961	0.0153	105.015924048961	0.0295
									105.018861417474	0.0159	105.018861417474	0.0290
									105.021798827066	0.0169	105.021798827066	0.0286
									105.024736277737	0.0215	105.024736277737	0.0312
									105.027673769487	0.0306	105.027673769487	0.0398
									105.030611302316	0.0481	105.030611302316	0.0591
									105.033548876224	0.1088	105.033548876224	0.1394
									105.036486491211	0.3885	105.036486491211	0.3884
									105.039424147278	1.1290	105.039424147278	0.9648
									105.042361844423	2.0352	105.042361844423	1.6302
									105.045299582648	2.4427	105.045299582648	1.9307
									105.048237361952	2.0404	105.048237361952	1.6336
									105.051175182334	1.2793	105.051175182334	1.0644
									105.054113043796	0.7005	105.054113043796	0.6156
									105.057050946338	0.4437	105.057050946338	0.3891
									105.059988889958	0.4319	105.059988889958	0.3550
									105.062926874657	0.6088	105.062926874657	0.4529
									105.065864900435	0.9080	105.065864900435	0.6617
									105.068802967293	1.1335	105.068802967293	0.8080
									105.07174107523	1.1075	105.07174107523	0.7877
									105.074679224245	0.8717	105.074679224245	0.6201
									105.07761741434	0.5967	105.07761741434	0.4335
									105.080555645514	0.4102	105.080555645514	0.3054
									105.083493917767	0.3136	105.083493917767	0.2339
									105.086432231099	0.2609	105.086432231099	0.2002
									105.089370585511	0.2274	105.089370585511	0.1799
									105.092308981001	0.2072	105.092308981001	0.1627
									105.095247417571	0.1947	105.095247417571	0.1532
									105.098185895219	0.1856	105.098185895219	0.1448
									105.101124413947	0.1692	105.101124413947	0.1370
									105.104062973754	0.1480	105.104062973754	0.1243
									105.10700157464	0.1254	105.10700157464	0.1097
									105.109940216605	0.1104	105.109940216605	0.0971
									105.112878899649	0.1018	105.112878899649	0.0889
									105.115817623772	0.0981	105.115817623772	0.0825
									105.118756388975	0.0937	105.118756388975	0.0785
									105.121695195256	0.0862	105.121695195256	0.0763
									105.124634042617	0.0774	105.124634042617	0.0707
									105.127572931057	0.0692	105.127572931057	0.0653
									105.130511860576	0.0643	105.130511860576	0.0608
									105.133450831174	0.0623	105.133450831174	0.0624
									105.136389842851	0.0683	105.136389842851	0.0682
									105.139328895607	0.0850	105.139328895607	0.0774
									105.142267989442	0.0926	105.142267989442	0.0811
									105.145207124356	0.0820	105.145207124356	0.0717
									105.14814630035	0.0577	105.14814630035	0.0556
									105.151085517423	0.0400	105.151085517423	0.0431
									105.154024775574	0.0326	105.154024775574	0.0390
									105.156964074805	0.0334	105.156964074805	0.0399
									105.159903415115	0.0387	105.159903415115	0.0433
									105.162842796504	0.0477	105.162842796504	0.0497
									105.165782218972	0.0563	105.165782218972	0.0553
									105.16872168252	0.0569	105.16872168252	0.0565
									105.171661187146	0.0487	105.171661187146	0.0512
									105.174600732852	0.0396	105.174600732852	0.0451
									105.177540319636	0.0338	105.177540319636	0.0418
									105.1804799475	0.0306	105.1804799475	0.0399
									105.183419616443	0.0311	105.183419616443	0.0397
									105.186359326465	0.0307	105.186359326465	0.0409
									105.189299077566	0.0321	105.189299077566	0.0403
									105.192238869746	0.0320	105.192238869746	0.0409
									105.195178703005	0.0331	105.195178703005	0.0419
									105.198118577343	0.0338	105.198118577343	0.0389
									105.201058492761	0.0314	105.201058492761	0.0378
									105.203998449258	0.0278	105.203998449258	0.0370
									105.206938446833	0.0276	105.206938446833	0.0367
									105.209878485488	0.0275	105.209878485488	0.0379
									105.212818565222	0.0265	105.212818565222	0.0397
									105.215758686035	0.0265	105.215758686035	0.0382
									105.218698847927	0.0274	105.218698847927	0.0387
									105.221639050898	0.0272	105.221639050898	0.0387
									105.224579294949	0.0258	105.224579294949	0.0360
									105.227519580078	0.0261	105.227519580078	0.0358
									105.230459906287	0.0262	105.230459906287	0.0347
									105.233400273575	0.0261	105.233400273575	0.0342
									105.236340681941	0.0244	105.236340681941	0.0333
									105.239281131387	0.0249	105.239281131387	0.0333
									105.242221621912	0.0258	105.242221621912	0.0355
									105.245162153517	0.0254	105.245162153517	0.0359
									105.2481027262	0.0236	105.2481027262	0.0329
									105.251043339962	0.0229	105.251043339962	0.0332
									105.253983994804	0.0215	105.253983994804	0.0308
									105.256924690724	0.0241	105.256924690724	0.0317
									105.259865427724	0.0247	105.259865427724	0.0321
									105.262806205803	0.0255	105.262806205803	0.0338
									105.265747024961	0.0240	105.265747024961	0.0334
									105.268687885198	0.0232	105.268687885198	0.0339
									105.271628786514	0.0216	105.271628786514	0.0312
									105.274569728909	0.0216	105.274569728909	0.0305
									105.277510712383	0.0210	105.277510712383	0.0307
									105.280451736937	0.0219	105.280451736937	0.0321
									105.28339280257	0.0225	105.28339280257	0.0321
									105.286333909281	0.0234	105.286333909281	0.0315
									105.289275057072	0.0234	105.289275057072	0.0309
									105.292216245942	0.0225	105.292216245942	0.0326
									105.295157475891	0.0218	105.295157475891	0.0310
									105.298098746919	0.0209	105.298098746919	0.0317
									105.301040059026	0.0204	105.301040059026	0.0303
									105.303981412213	0.0203	105.303981412213	0.0305
									105.306922806478	0.0188	105.306922806478	0.0312
									105.309864241823	0.0193	105.309864241823	0.0313
									105.312805718246	0.0191	105.312805718246	0.0317
									105.315747235749	0.0195	105.315747235749	0.0309
									105.318688794331	0.0209	105.318688794331	0.0307
									105.321630393992	0.0211	105.321630393992	0.0310
									105.324572034732	0.0203	105.324572034732	0.0317
									105.327513716551	0.0202	105.327513716551	0.0320
									105.33045543945	0.0201	105.33045543945	0.0320
									105.333397203427	0.0208	105.333397203427	0.0332
									105.336339008484	0.0210	105.336339008484	0.0328
									105.33928085462	0.0209	105.33928085462	0.0308
									105.342222741834	0.0206	105.342222741834	0.0315
									105.345164670128	0.0192	105.345164670128	0.0318
									105.348106639501	0.0203	105.348106639501	0.0302
									105.351048649953	0.0211	105.351048649953	0.0315
									105.353990701485	0.0218	105.353990701485	0.0322
									105.356932794095	0.0196	105.356932794095	0.0324
									105.359874927784	0.0191	105.359874927784	0.0327
									105.362817102553	0.0189	105.362817102553	0.0326
									105.365759318401	0.0189	105.365759318401	0.0298
									105.368701575327	0.0200	105.368701575327	0.0315
									105.371643873333	0.0197	105.371643873333	0.0322
									105.374586212418	0.0192	105.374586212418	0.0317
									105.377528592582	0.0188	105.377528592582	0.0316
									105.380471013826	0.0191	105.380471013826	0.0302
									105.383413476148	0.0197	105.383413476148	0.0305
									105.386355979549	0.0199	105.386355979549	0.0311
									105.38929852403	0.0202	105.38929852403	0.0297
									105.39224110959	0.0201	105.39224110959	0.0323
									105.395183736228	0.0201	105.395183736228	0.0304
									105.398126403946	0.0189	105.398126403946	0.0292
									105.401069112743	0.0189	105.401069112743	0.0313
									105.404011862619	0.0185	105.404011862619	0.0316
									105.406954653574	0.0195	105.406954653574	0.0328
									105.409897485609	0.0187	105.409897485609	0.0331
									105.412840358722	0.0198	105.412840358722	0.0321
									105.415783272915	0.0200	105.415783272915	0.0314
									105.418726228186	0.0199	105.418726228186	0.0317
									105.421669224537	0.0187	105.421669224537	0.0312
									105.424612261967	0.0179	105.424612261967	0.0301
									105.427555340476	0.0182	105.427555340476	0.0284
									105.430498460064	0.0190	105.430498460064	0.0281
									105.433441620731	0.0198	105.433441620731	0.0288
									105.436384822478	0.0192	105.436384822478	0.0300
									105.439328065303	0.0186	105.439328065303	0.0291
									105.442271349208	0.0189	105.442271349208	0.0298
									105.445214674191	0.0183	105.445214674191	0.0307
									105.448158040254	0.0184	105.448158040254	0.0301
									105.451101447396	0.0189	105.451101447396	0.0291
									105.454044895617	0.0197	105.454044895617	0.0302
									105.456988384917	0.0183	105.456988384917	0.0294
									105.459931915296	0.0187	105.459931915296	0.0320
									105.462875486755	0.0179	105.462875486755	0.0311
									105.465819099292	0.0180	105.465819099292	0.0320
									105.468762752908	0.0178	105.468762752908	0.0314
									105.471706447604	0.0184	105.471706447604	0.0299
									105.474650183379	0.0178	105.474650183379	0.0288
									105.477593960233	0.0176	105.477593960233	0.0310
									105.480537778166	0.0159	105.480537778166	0.0309
									105.483481637178	0.0184	105.483481637178	0.0313
									105.486425537269	0.0193	105.486425537269	0.0305
									105.489369478439	0.0187	105.489369478439	0.0304
									105.492313460689	0.0180	105.492313460689	0.0289
									105.495257484017	0.0179	105.495257484017	0.0300
									105.498201548425	0.0187	105.498201548425	0.0305
									105.501145653912	0.0197	105.501145653912	0.0320
									105.504089800477	0.0199	105.504089800477	0.0308
									105.507033988122	0.0202	105.507033988122	0.0288
									105.509978216846	0.0201	105.509978216846	0.0291
									105.51292248665	0.0209	105.51292248665	0.0307
									105.515866797532	0.0203	105.515866797532	0.0315
									105.518811149493	0.0200	105.518811149493	0.0309
									105.521755542534	0.0186	105.521755542534	0.0308
									105.524699976653	0.0178	105.524699976653	0.0308
									105.527644451852	0.0173	105.527644451852	0.0293
									105.53058896813	0.0171	105.53058896813	0.0282
									105.533533525487	0.0167	105.533533525487	0.0311
									105.536478123923	0.0166	105.536478123923	0.0302
									105.539422763438	0.0173	105.539422763438	0.0288
									105.542367444033	0.0184	105.542367444033	0.0280
									105.545312165706	0.0184	105.545312165706	0.0279
									105.548256928458	0.0194	105.548256928458	0.0290
									105.55120173229	0.0183	105.55120173229	0.0285
									105.554146577201	0.0172	105.554146577201	0.0271
									105.557091463191	0.0168	105.557091463191	0.0283
									105.56003639026	0.0167	105.56003639026	0.0292
									105.562981358408	0.0181	105.562981358408	0.0307
									105.565926367635	0.0173	105.565926367635	0.0302
									105.568871417941	0.0171	105.568871417941	0.0292
									105.571816509326	0.0177	105.571816509326	0.0287
									105.574761641791	0.0188	105.574761641791	0.0292
									105.577706815335	0.0186	105.577706815335	0.0297
									105.580652029957	0.0189	105.580652029957	0.0289
									105.583597285659	0.0187	105.583597285659	0.0295
									105.58654258244	0.0189	105.58654258244	0.0296
									105.5894879203	0.0179	105.5894879203	0.0285
									105.592433299239	0.0162	105.592433299239	0.0279
									105.595378719258	0.0154	105.595378719258	0.0287
									105.598324180355	0.0160	105.598324180355	0.0311
									105.601269682531	0.0171	105.601269682531	0.0311
									105.604215225787	0.0183	105.604215225787	0.0296
									105.607160810122	0.0190	105.607160810122	0.0262
									105.610106435536	0.0176	105.610106435536	0.0266
									105.613052102028	0.0167	105.613052102028	0.0269
									105.6159978096	0.0159	105.6159978096	0.0268
									105.618943558252	0.0160	105.618943558252	0.0279
									105.621889347982	0.0161	105.621889347982	0.0300
									105.624835178791	0.0165	105.624835178791	0.0297
									105.62778105068	0.0166	105.62778105068	0.0304
									105.630726963647	0.0165	105.630726963647	0.0304
									105.633672917694	0.0163	105.633672917694	0.0297
									105.63661891282	0.0177	105.63661891282	0.0281
									105.639564949025	0.0171	105.639564949025	0.0301
									105.642511026309	0.0169	105.642511026309	0.0285
									105.645457144672	0.0168	105.645457144672	0.0286
									105.648403304114	0.0168	105.648403304114	0.0260
									105.651349504636	0.0176	105.651349504636	0.0264
									105.654295746236	0.0171	105.654295746236	0.0265
									105.657242028916	0.0170	105.657242028916	0.0259
									105.660188352674	0.0163	105.660188352674	0.0260
									105.663134717512	0.0166	105.663134717512	0.0279
									105.666081123429	0.0172	105.666081123429	0.0302
									105.669027570425	0.0181	105.669027570425	0.0300
									105.6719740585	0.0192	105.6719740585	0.0310
									105.674920587655	0.0186	105.674920587655	0.0298
									105.677867157888	0.0177	105.677867157888	0.0315
									105.6808137692	0.0179	105.6808137692	0.0294
									105.683760421592	0.0170	105.683760421592	0.0285
									105.686707115063	0.0166	105.686707115063	0.0289
									105.689653849612	0.0164	105.689653849612	0.0289
									105.692600625241	0.0180	105.692600625241	0.0278
									105.695547441949	0.0187	105.695547441949	0.0284
									105.698494299736	0.0180	105.698494299736	0.0273
									105.701441198603	0.0185	105.701441198603	0.0272
									105.704388138548	0.0185	105.704388138548	0.0276
									105.707335119572	0.0178	105.707335119572	0.0290
									105.710282141676	0.0163	105.710282141676	0.0308
									105.713229204859	0.0162	105.713229204859	0.0306
									105.716176309121	0.0173	105.716176309121	0.0301
									105.719123454461	0.0163	105.719123454461	0.0296
									105.722070640881	0.0178	105.722070640881	0.0301
									105.725017868381	0.0175	105.725017868381	0.0301
									105.727965136959	0.0175	105.727965136959	0.0297
									105.730912446616	0.0173	105.730912446616	0.0305
									105.733859797353	0.0161	105.733859797353	0.0314
									105.736807189168	0.0173	105.736807189168	0.0314
									105.739754622063	0.0175	105.739754622063	0.0300
									105.742702096037	0.0177	105.742702096037	0.0293
									105.74564961109	0.0179	105.74564961109	0.0292
									105.748597167222	0.0173	105.748597167222	0.0284
									105.751544764433	0.0183	105.751544764433	0.0270
									105.754492402723	0.0177	105.754492402723	0.0274
									105.757440082092	0.0178	105.757440082092	0.0283
[truncated: 322,900+ more rows]

## Sheet: Fig 1h
;Mass	% BPI
99.9527952947987	0.0000
99.9556609802639	0.0000
99.9585267068083	0.0000
99.9613924744317	0.0000
99.9642582831342	0.0000
99.9671241329159	0.0000
99.9699900237766	0.0000
99.9728559557165	0.0000
99.9757219287355	0.0000
99.9785879428336	0.0000
99.9814539980108	0.0000
99.9843200942671	0.0000
99.9871862316025	0.0000
99.990052410017	0.0000
99.9929186295107	0.0000
99.9957848900834	0.0000
99.9986511917353	0.2103
100.001517534466	0.2135
100.004383918276	0.2120
100.007250343166	0.2130
100.010116809134	0.2105
100.012983316181	0.2142
100.015849864308	0.2250
100.018716453513	0.2364
100.021583083798	0.2261
100.024449755162	0.2439
100.027316467605	0.2470
100.030183221127	0.2512
100.033050015728	0.2265
100.035916851409	0.2312
100.038783728168	0.2286
100.041650646007	0.2439
100.044517604924	0.2674
100.047384604921	0.2835
100.050251645997	0.2763
100.053118728152	0.2529
100.055985851386	0.2359
100.058853015699	0.2547
100.061720221091	0.2635
100.064587467563	0.3295
100.067454755113	0.7303
100.070322083743	1.7354
100.073189453451	2.9674
100.076056864239	3.6203
100.078924316106	3.1903
100.081791809052	2.1928
100.084659343077	1.3510
100.087526918182	0.9386
100.090394534365	0.7883
100.093262191628	0.7056
100.096129889969	0.6273
100.09899762939	0.5888
100.10186540989	0.5753
100.104733231469	0.6930
100.107601094127	0.8796
100.110468997864	1.0222
100.11333694268	1.0002
100.116204928576	0.8109
100.11907295555	0.6068
100.121941023604	0.5051
100.124809132736	0.4456
100.127677282948	0.4147
100.130545474239	0.4059
100.133413706609	0.3822
100.136281980058	0.3655
100.139150294587	0.3424
100.142018650194	0.3366
100.144887046881	0.3259
100.147755484646	0.3136
100.150623963491	0.2931
100.153492483415	0.2910
100.156361044418	0.2783
100.1592296465	0.2842
100.162098289661	0.2733
100.164966973901	0.2902
100.16783569922	0.3130
100.170704465619	0.3052
100.173573273097	0.2883
100.176442121653	0.2503
100.179311011289	0.2437
100.182179942004	0.2424
100.185048913798	0.2387
100.187917926671	0.2323
100.190786980623	0.2361
100.193656075655	0.2472
100.196525211765	0.2590
100.199394388955	0.2484
100.202263607224	0.2394
100.205132866571	0.2549
100.208002166998	0.2531
100.210871508504	0.2615
100.213740891089	0.2338
100.216610314754	0.2169
100.219479779497	0.2200
100.222349285319	0.2171
100.225218832221	0.2194
100.228088420202	0.2201
100.230958049261	0.2298
100.2338277194	0.2330
100.236697430618	0.2308
100.239567182916	0.2201
100.242436976292	0.2156
100.245306810747	0.2104
100.248176686282	0.2081
100.251046602895	0.2113
100.253916560588	0.2159
100.25678655936	0.2284
100.259656599211	0.2316
100.262526680141	0.2425
100.26539680215	0.2291
100.268266965238	0.2283
100.271137169405	0.2244
100.274007414652	0.2257
100.276877700977	0.2332
100.279748028382	0.2344
100.282618396866	0.2264
100.285488806429	0.2338
100.288359257071	0.2307
100.291229748792	0.2186
100.294100281592	0.2153
100.296970855471	0.2295
100.29984147043	0.2261
100.302712126467	0.2336
100.305582823584	0.2334
100.30845356178	0.2289
100.311324341055	0.2239
100.314195161409	0.2149
100.317066022842	0.2163
100.319936925354	0.2157
100.322807868945	0.2205
100.325678853616	0.2238
100.328549879365	0.2279
100.331420946194	0.2380
100.334292054102	0.2219
100.337163203088	0.2269
100.340034393154	0.2159
100.3429056243	0.2162
100.345776896524	0.2217
100.348648209827	0.2173
100.35151956421	0.2222
100.354390959671	0.2218
100.357262396212	0.2291
100.360133873831	0.2404
100.36300539253	0.2353
100.365876952308	0.2315
100.368748553165	0.2154
100.371620195102	0.2156
100.374491878117	0.2052
100.377363602211	0.2047
100.380235367385	0.2098
100.383107173638	0.2057
100.385979020969	0.2054
100.38885090938	0.2116
100.39172283887	0.2111
100.394594809439	0.2219
100.397466821087	0.2174
100.400338873815	0.2214
100.403210967621	0.2183
100.406083102507	0.2220
100.408955278471	0.2230
100.411827495515	0.2092
100.414699753638	0.1977
100.41757205284	0.2070
100.420444393121	0.2141
100.423316774481	0.2097
100.42618919692	0.2032
100.429061660439	0.2106
100.431934165036	0.2197
100.434806710713	0.2125
100.437679297469	0.2056
100.440551925304	0.1963
100.443424594217	0.1983
100.446297304211	0.2051
100.449170055283	0.2061
100.452042847434	0.2024
100.454915680664	0.2135
100.457788554974	0.2216
100.460661470363	0.2148
100.46353442683	0.2177
100.466407424377	0.2112
100.469280463003	0.2139
100.472153542708	0.2126
100.475026663492	0.2267
100.477899825356	0.2328
100.480773028298	0.2334
100.483646272319	0.2117
100.48651955742	0.2091
100.4893928836	0.2019
100.492266250859	0.2127
100.495139659197	0.2355
100.498013108614	0.2385
100.50088659911	0.2412
100.503760130685	0.2264
100.506633703339	0.2217
100.509507317073	0.2059
100.512380971886	0.2189
100.515254667777	0.2072
100.518128404748	0.2089
100.521002182798	0.2153
100.523876001927	0.2100
100.526749862135	0.2115
100.529623763422	0.2113
100.532497705789	0.2143
100.535371689234	0.2079
100.538245713759	0.2066
100.541119779363	0.2001
100.543993886045	0.1989
100.546868033807	0.2039
100.549742222648	0.2124
100.552616452569	0.2183
100.555490723568	0.2118
100.558365035646	0.2050
100.561239388804	0.2128
100.56411378304	0.2022
100.566988218356	0.2098
100.569862694751	0.2080
100.572737212225	0.2174
100.575611770778	0.2139
100.57848637041	0.2227
100.581361011121	0.2066
100.584235692911	0.2093
100.587110415781	0.2037
100.58998517973	0.2035
100.592859984757	0.2114
100.595734830864	0.2242
100.59860971805	0.2203
100.601484646315	0.2166
100.604359615659	0.2177
100.607234626082	0.2077
100.610109677585	0.2079
100.612984770166	0.2111
100.615859903827	0.2182
100.618735078566	0.2172
100.621610294385	0.2092
100.624485551283	0.2048
100.62736084926	0.1917
100.630236188316	0.2041
100.633111568451	0.1970
100.635986989666	0.2015
100.638862451959	0.1982
100.641737955332	0.2004
100.644613499784	0.2098
100.647489085314	0.2276
100.650364711924	0.2272
100.653240379613	0.2240
100.656116088381	0.2229
100.658991838229	0.2314
100.661867629155	0.2263
100.66474346116	0.2134
100.667619334245	0.2101
100.670495248409	0.2077
100.673371203651	0.2164
100.676247199973	0.2208
100.679123237374	0.2199
100.681999315854	0.2157
100.684875435414	0.2058
100.687751596052	0.2089
100.690627797769	0.2153
100.693504040566	0.2186
100.696380324442	0.2207
100.699256649396	0.2270
100.70213301543	0.2199
100.705009422543	0.2199
100.707885870735	0.2040
100.710762360007	0.2023
100.713638890357	0.2025
100.716515461786	0.1989
100.719392074295	0.2099
100.722268727883	0.2146
100.725145422549	0.2149
100.728022158295	0.2024
100.73089893512	0.2114
100.733775753024	0.2155
100.736652612007	0.2149
100.73952951207	0.2113
100.742406453211	0.2202
100.745283435432	0.2166
100.748160458731	0.2187
100.75103752311	0.2159
100.753914628568	0.2089
100.756791775105	0.2140
100.759668962721	0.2152
100.762546191416	0.1998
100.765423461191	0.2089
100.768300772044	0.2079
100.771178123977	0.2070
100.774055516988	0.2067
100.776932951079	0.2017
100.779810426249	0.2132
100.782687942498	0.2201
100.785565499826	0.2136
100.788443098233	0.2051
100.791320737719	0.2065
100.794198418285	0.2108
100.797076139929	0.2134
100.799953902653	0.2241
100.802831706456	0.2068
100.805709551338	0.2144
100.808587437298	0.2216
100.811465364339	0.2084
100.814343332458	0.2259
100.817221341656	0.2231
100.820099391933	0.2152
100.82297748329	0.2055
100.825855615726	0.1991
100.82873378924	0.2019
100.831612003834	0.1981
100.834490259507	0.2131
100.837368556259	0.2157
100.84024689409	0.2064
100.843125273001	0.2067
100.84600369299	0.2150
100.848882154059	0.2285
100.851760656206	0.2363
100.854639199433	0.2300
100.857517783739	0.2231
100.860396409124	0.2234
100.863275075588	0.2208
100.866153783131	0.2165
100.869032531753	0.2178
100.871911321455	0.2111
100.874790152235	0.2201
100.877669024095	0.2385
100.880547937033	0.2352
100.883426891051	0.2302
100.886305886148	0.2226
100.889184922324	0.2144
100.892063999579	0.1947
100.894943117914	0.2127
100.897822277327	0.2203
100.90070147782	0.2289
100.903580719391	0.2215
100.906460002042	0.2238
100.909339325772	0.2027
100.912218690581	0.2069
100.915098096469	0.2158
100.917977543436	0.2185
100.920857031482	0.2184
100.923736560607	0.2128
100.926616130812	0.2222
100.929495742095	0.2189
100.932375394458	0.2314
100.9352550879	0.2772
100.938134822421	0.3936
100.941014598021	0.5149
100.9438944147	0.5591
100.946774272458	0.5318
100.949654171296	0.4205
100.952534111212	0.3471
100.955414092208	0.2921
100.958294114283	0.2795
100.961174177436	0.2668
100.964054281669	0.2704
100.966934426981	0.2632
100.969814613372	0.2605
100.972694840843	0.2462
100.975575109392	0.2463
100.97845541902	0.2456
100.981335769728	0.2426
100.984216161515	0.2532
100.987096594381	0.2528
100.989977068325	0.2515
100.99285758335	0.2371
100.995738139453	0.2363
100.998618736635	0.2318
101.001499374896	0.2161
101.004380054237	0.2149
101.007260774656	0.2229
101.010141536155	0.2336
101.013022338733	0.2445
101.01590318239	0.2571
101.018784067126	0.2760
101.021664992941	0.2640
101.024545959835	0.2720
101.027426967808	0.2703
101.030308016861	0.2481
101.033189106992	0.2524
101.036070238203	0.2603
101.038951410493	0.2611
101.041832623862	0.2490
101.04471387831	0.2489
101.047595173837	0.2651
101.050476510443	0.3150
101.053357888128	0.5089
101.056239306893	0.7896
101.059120766736	0.9746
101.062002267659	0.9565
101.064883809661	0.8701
101.067765392742	0.8280
101.070647016902	0.8263
101.073528682141	0.7760
101.076410388459	0.7354
101.079292135856	0.6238
101.082173924333	0.5448
101.085055753888	0.4538
101.087937624523	0.4017
101.090819536237	0.3879
101.09370148903	0.3941
101.096583482902	0.3903
101.099465517853	0.3634
101.102347593883	0.3607
101.105229710992	0.3990
101.108111869181	0.4023
101.110994068448	0.3953
101.113876308795	0.3635
101.116758590221	0.3246
101.119640912726	0.2963
101.12252327631	0.2970
101.125405680973	0.2693
101.128288126715	0.2587
101.131170613536	0.2590
101.134053141437	0.2564
101.136935710416	0.2552
101.139818320475	0.2494
101.142700971613	0.2496
101.145583663829	0.2705
101.148466397125	0.2592
101.151349171501	0.2622
101.154231986955	0.2713
101.157114843488	0.2633
101.1599977411	0.2426
101.162880679792	0.2349
101.165763659563	0.2319
101.168646680412	0.2268
101.171529742341	0.2309
101.174412845349	0.2247
101.177295989436	0.2161
101.180179174602	0.2185
101.183062400848	0.2104
101.185945668172	0.2182
101.188828976576	0.2284
101.191712326058	0.2268
101.19459571662	0.2117
101.197479148261	0.2237
101.200362620981	0.2249
101.20324613478	0.2314
101.206129689658	0.2239
101.209013285615	0.2285
101.211896922652	0.2253
101.214780600767	0.2200
101.217664319962	0.2209
101.220548080236	0.2281
101.223431881589	0.2375
101.226315724021	0.2403
101.229199607532	0.2178
101.232083532122	0.2212
101.234967497791	0.2020
101.237851504539	0.2055
101.240735552367	0.2123
101.243619641274	0.2355
101.246503771259	0.2533
101.249387942324	0.2512
101.252272154468	0.2543
101.255156407691	0.2447
101.258040701993	0.2244
101.260925037375	0.2173
101.263809413835	0.2227
101.266693831374	0.2257
101.269578289993	0.2246
101.272462789691	0.2329
101.275347330468	0.2233
101.278231912324	0.2099
101.281116535259	0.2070
101.284001199273	0.2045
101.286885904366	0.2075
101.289770650538	0.2019
101.29265543779	0.2001
101.295540266121	0.2127
101.29842513553	0.2182
101.301310046019	0.2109
101.304194997587	0.2158
101.307079990234	0.2198
101.30996502396	0.2171
101.312850098765	0.2205
101.31573521465	0.2302
101.318620371613	0.2183
101.321505569656	0.2183
101.324390808778	0.2162
101.327276088978	0.2256
101.330161410258	0.2225
101.333046772617	0.2192
101.335932176056	0.2103
101.338817620573	0.2043
101.341703106169	0.2128
101.344588632845	0.2109
101.347474200599	0.2206
101.350359809433	0.2228
101.353245459346	0.2172
101.356131150338	0.2128
101.359016882409	0.2172
101.361902655559	0.2124
101.364788469788	0.2187
101.367674325096	0.2146
101.370560221484	0.2113
101.37344615895	0.2094
101.376332137496	0.2281
101.379218157121	0.2203
101.382104217825	0.2267
101.384990319608	0.2217
101.38787646247	0.2242
101.390762646411	0.2236
101.393648871432	0.2159
101.396535137531	0.2223
101.39942144471	0.2141
101.402307792967	0.2197
101.405194182304	0.2155
101.40808061272	0.2143
101.410967084215	0.2075
101.413853596789	0.2072
101.416740150442	0.2093
101.419626745175	0.2138
101.422513380986	0.2247
101.425400057877	0.2266
101.428286775846	0.2224
101.431173534895	0.2315
101.434060335023	0.2283
101.43694717623	0.2381
101.439834058516	0.2224
101.442720981881	0.2354
101.445607946326	0.2305
101.448494951849	0.2317
101.451381998452	0.2160
101.454269086133	0.2308
101.457156214894	0.2201
101.460043384734	0.2213
101.462930595653	0.2198
101.465817847651	0.2138
101.468705140728	0.2223
101.471592474885	0.2040
101.47447985012	0.2117
101.477367266435	0.2065
101.480254723828	0.2084
101.483142222301	0.2170
101.486029761853	0.2125
101.488917342484	0.2188
101.491804964194	0.2258
101.494692626983	0.2289
101.497580330852	0.2263
101.500468075799	0.2158
101.503355861826	0.2157
101.506243688931	0.2037
101.509131557116	0.2043
101.51201946638	0.2030
101.514907416723	0.2128
101.517795408145	0.2157
101.520683440646	0.2262
101.523571514227	0.2149
101.526459628886	0.2085
101.529347784624	0.2064
101.532235981442	0.2216
101.535124219339	0.2165
101.538012498315	0.2293
101.54090081837	0.2058
101.543789179504	0.2208
101.546677581717	0.2251
101.549566025009	0.2297
101.552454509381	0.2329
101.555343034831	0.2143
101.558231601361	0.2039
101.56112020897	0.2036
101.564008857657	0.2149
101.566897547424	0.2149
101.569786278271	0.2169
101.572675050196	0.2120
101.5755638632	0.2290
101.578452717283	0.2205
101.581341612446	0.2166
101.584230548688	0.2124
101.587119526008	0.2131
101.590008544408	0.2112
101.592897603887	0.2065
101.595786704445	0.2104
101.598675846082	0.2286
101.601565028799	0.2211
101.604454252594	0.2146
101.607343517469	0.2302
101.610232823422	0.2217
101.613122170455	0.2217
101.616011558567	0.2125
101.618900987758	0.2063
101.621790458028	0.2206
101.624679969377	0.2084
101.627569521805	0.2064
101.630459115313	0.2031
101.633348749899	0.2070
101.636238425565	0.2043
101.63912814231	0.2060
101.642017900133	0.2061
101.644907699036	0.2066
101.647797539018	0.2268
101.650687420079	0.2084
101.65357734222	0.2015
101.656467305439	0.2007
101.659357309738	0.2008
101.662247355115	0.2130
101.665137441572	0.2231
101.668027569108	0.2219
101.670917737723	0.2071
101.673807947417	0.2043
101.67669819819	0.2063
101.679588490042	0.2118
101.682478822974	0.2111
101.685369196984	0.2069
101.688259612074	0.2074
101.691150068242	0.2151
101.69404056549	0.2238
101.696931103817	0.2162
101.699821683223	0.2111
101.702712303708	0.2087
101.705602965273	0.1997
101.708493667916	0.1993
101.711384411638	0.2067
101.71427519644	0.1997
101.717166022321	0.1988
101.720056889281	0.1951
101.72294779732	0.2035
101.725838746438	0.2065
101.728729736635	0.2061
101.731620767911	0.2000
101.734511840266	0.1971
101.737402953701	0.2077
101.740294108214	0.2024
101.743185303807	0.2015
101.746076540479	0.2057
101.74896781823	0.2034
101.75185913706	0.2267
101.754750496969	0.2214
101.757641897957	0.2257
101.760533340025	0.2299
101.763424823171	0.2098
101.766316347397	0.2204
101.769207912701	0.2138
101.772099519085	0.2128
101.774991166548	0.2165
101.77788285509	0.2139
101.780774584711	0.2167
101.783666355411	0.2208
101.786558167191	0.2156
101.789450020049	0.2145
101.792341913987	0.2146
101.795233849003	0.2068
101.798125825099	0.2076
101.801017842274	0.2014
101.803909900528	0.2155
101.806801999861	0.2172
101.809694140273	0.2234
101.812586321765	0.2134
101.815478544335	0.2133
101.818370807985	0.2097
101.821263112714	0.2059
101.824155458521	0.1962
101.827047845408	0.1879
101.829940273374	0.1930
101.832832742419	0.2093
101.835725252544	0.2059
101.838617803747	0.2186
101.841510396029	0.2225
101.844403029391	0.2188
101.847295703832	0.2111
101.850188419351	0.2147
101.85308117595	0.2041
101.855973973628	0.1919
101.858866812385	0.1968
101.861759692222	0.2096
101.864652613137	0.2251
101.867545575131	0.2229
101.870438578205	0.2128
101.873331622358	0.2167
101.876224707589	0.2161
101.8791178339	0.2219
101.88201100129	0.2171
101.884904209759	0.2116
101.887797459307	0.2102
101.890690749935	0.2030
101.893584081641	0.1953
101.896477454427	0.2049
101.899370868291	0.2118
101.902264323235	0.2049
101.905157819258	0.1977
101.90805135636	0.1976
101.910944934541	0.2147
101.913838553801	0.2119
101.916732214141	0.2207
101.919625915559	0.2073
101.922519658057	0.2024
101.925413441633	0.2065
101.928307266289	0.2066
101.931201132024	0.2103
101.934095038838	0.2112
101.936988986731	0.2040
101.939882975703	0.2170
101.942777005754	0.2210
101.945671076885	0.2337
101.948565189094	0.2291
101.951459342383	0.2225
101.954353536751	0.2425
101.957247772198	0.2410
101.960142048724	0.2383
101.963036366329	0.2425
101.965930725013	0.2357
101.968825124776	0.2264
101.971719565619	0.2191
101.97461404754	0.2162
101.977508570541	0.2240
101.98040313462	0.2214
101.983297739779	0.2241
101.986192386017	0.2236
101.989087073334	0.2182
101.99198180173	0.2407
101.994876571206	0.2247
101.99777138176	0.2284
102.000666233394	0.2045
102.003561126106	0.2167
102.006456059898	0.2104
102.009351034769	0.2197
102.012246050719	0.2244
102.015141107748	0.2396
102.018036205856	0.2388
102.020931345043	0.2240
102.02382652531	0.2130
102.026721746655	0.2231
102.02961700908	0.2324
102.032512312584	0.2421
102.035407657166	0.2356
102.038303042828	0.2523
102.041198469569	0.2734
102.04409393739	0.3461
102.046989446289	0.4292
102.049884996267	0.5720
102.052780587325	0.6748
102.055676219461	0.6934
102.058571892677	0.6047
102.061467606972	0.4755
102.064363362346	0.4026
102.067259158799	0.3527
102.070154996331	0.3183
102.073050874942	0.3384
102.075946794633	0.3151
102.078842755402	0.3189
102.081738757251	0.3122
102.084634800178	0.3295
102.087530884185	0.3997
102.090427009271	0.4468
102.093323175436	0.4355
102.09621938268	0.3744
102.099115631004	0.3183
102.102011920406	0.2889
102.104908250887	0.2777
102.107804622448	0.2674
102.110701035088	0.2633
102.113597488807	0.2585
102.116493983605	0.2468
102.119390519482	0.2576
102.122287096438	0.3146
102.125183714473	0.3751
102.128080373587	0.4032
102.130977073781	0.3786
102.133873815053	0.3477
102.136770597405	0.2999
102.139667420836	0.2440
102.142564285346	0.2320
102.145461190935	0.2312
102.148358137603	0.2419
102.15125512535	0.2617
102.154152154177	0.2461
102.157049224082	0.2407
102.159946335067	0.2318
102.16284348713	0.2209
102.165740680273	0.2305
102.168637914495	0.2344
102.171535189796	0.2386
102.174432506176	0.2299
102.177329863635	0.2144
102.180227262174	0.2204
102.183124701791	0.2103
102.186022182488	0.2280
102.188919704263	0.2300
102.191817267118	0.2158
102.194714871052	0.2018
102.197612516065	0.2138
102.200510202157	0.2127
102.203407929328	0.2205
102.206305697579	0.2241
102.209203506908	0.2205
102.212101357317	0.2310
102.214999248804	0.2227
102.217897181371	0.2310
102.220795155017	0.2290
102.223693169742	0.2272
102.226591225546	0.2058
102.22948932243	0.1999
102.232387460392	0.2130
102.235285639433	0.2305
102.238183859554	0.2438
102.241082120754	0.2328
102.243980423032	0.2179
102.24687876639	0.2245
102.249777150827	0.2192
102.252675576343	0.2107
102.255574042939	0.1984
102.258472550613	0.1999
102.261371099366	0.2066
102.264269689199	0.2096
102.26716832011	0.2191
102.270066992101	0.2218
102.272965705171	0.2273
102.27586445932	0.2084
102.278763254548	0.2251
102.281662090855	0.2225
102.284560968242	0.2246
102.287459886707	0.2328
102.290358846252	0.2270
102.293257846875	0.2205
102.296156888578	0.2293
102.29905597136	0.2156
102.301955095221	0.2104
102.304854260161	0.2132
102.30775346618	0.2097
102.310652713279	0.2198
102.313552001456	0.2115
102.316451330712	0.2166
102.319350701048	0.2120
102.322250112463	0.2144
102.325149564957	0.2098
102.32804905853	0.2089
102.330948593182	0.2175
102.333848168913	0.2064
102.336747785723	0.2156
102.339647443613	0.2193
102.342547142581	0.2178
102.345446882629	0.2156
102.348346663756	0.2150
102.351246485961	0.2204
102.354146349246	0.2247
102.357046253611	0.2114
102.359946199054	0.2130
102.362846185576	0.2088
102.365746213177	0.2218
102.368646281858	0.2277
102.371546391618	0.2124
102.374446542456	0.2167
102.377346734374	0.2027
102.380246967371	0.2174
102.383147241447	0.2315
102.386047556602	0.2327
102.388947912837	0.2167
102.39184831015	0.2006
102.394748748543	0.2002
102.397649228014	0.2231
102.400549748565	0.2190
102.403450310195	0.2186
102.406350912904	0.2109
102.409251556692	0.2030
102.412152241559	0.1990
102.415052967505	0.2077
102.417953734531	0.2071
102.420854542635	0.2089
102.423755391819	0.2067
102.426656282081	0.2033
102.429557213423	0.2207
102.432458185844	0.2188
102.435359199344	0.2099
102.438260253923	0.2054
102.441161349582	0.2030
102.444062486319	0.2018
102.446963664136	0.2094
102.449864883031	0.2247
102.452766143006	0.2312
102.45566744406	0.2255
102.458568786193	0.2077
102.461470169405	0.1997
102.464371593696	0.2144
102.467273059066	0.2247
102.470174565515	0.2267
102.473076113044	0.2234
102.475977701652	0.1991
102.478879331338	0.2012
102.481781002104	0.1961
102.484682713949	0.1996
102.487584466873	0.2052
102.490486260876	0.1936
102.493388095958	0.2083
102.49628997212	0.2097
102.49919188936	0.2053
102.50209384768	0.2025
102.504995847079	0.1916
102.507897887556	0.1965
102.510799969113	0.1972
102.513702091749	0.2225
102.516604255465	0.2267
102.519506460259	0.2128
102.522408706132	0.2125
102.525310993085	0.1956
102.528213321116	0.2050
102.531115690227	0.2165
102.534018100417	0.2198
102.536920551686	0.2184
102.539823044034	0.2253
102.542725577461	0.2110
102.545628151967	0.2111
102.548530767552	0.2235
102.551433424217	0.2093
102.55433612196	0.2064
102.557238860783	0.1872
102.560141640685	0.1948
102.563044461666	0.2034
102.565947323726	0.2035
102.568850226865	0.1952
102.571753171083	0.2118
102.574656156381	0.2073
102.577559182757	0.2071
102.580462250213	0.2105
102.583365358747	0.2116
102.586268508361	0.1993
102.589171699054	0.2029
102.592074930826	0.2000
102.594978203677	0.1954
102.597881517607	0.2016
102.600784872617	0.2111
102.603688268705	0.2044
102.606591705873	0.1991
102.609495184119	0.2010
102.612398703445	0.2116
102.61530226385	0.2188
102.618205865334	0.2103
102.621109507897	0.2082
102.624013191539	0.2063
102.626916916261	0.2068
102.629820682061	0.2139
102.632724488941	0.2153
102.635628336899	0.2131
102.638532225937	0.2159
102.641436156054	0.2190
102.64434012725	0.2071
102.647244139525	0.2050
102.650148192879	0.2069
102.653052287313	0.2187
102.655956422825	0.2177
102.658860599417	0.2164
102.661764817087	0.2122
102.664669075837	0.2063
102.667573375666	0.2064
102.670477716574	0.1975
102.673382098561	0.2064
102.676286521627	0.2018
102.679190985772	0.2027
102.682095490997	0.2199
102.6850000373	0.2151
102.687904624683	0.2124
102.690809253145	0.2094
102.693713922686	0.2098
102.696618633306	0.2153
102.699523385005	0.2129
102.702428177783	0.2323
102.70533301164	0.2110
102.708237886577	0.2084
102.711142802592	0.2085
102.714047759687	0.2166
102.716952757861	0.2167
102.719857797113	0.1949
102.722762877445	0.1975
102.725667998857	0.2002
102.728573161347	0.2057
102.731478364916	0.2003
102.734383609564	0.2026
102.737288895292	0.2001
102.740194222099	0.1992
102.743099589984	0.1936
102.746004998949	0.2079
102.748910448993	0.1998
102.751815940116	0.2071
102.754721472318	0.2012
102.7576270456	0.2060
102.76053265996	0.2141
102.7634383154	0.2054
102.766344011918	0.2098
102.769249749516	0.2035
102.772155528193	0.2023
102.775061347949	0.2028
102.777967208784	0.2148
102.780873110698	0.1994
102.783779053691	0.2002
102.786685037764	0.1976
102.789591062915	0.2057
102.792497129146	0.1993
102.795403236456	0.2112
102.798309384844	0.2088
102.801215574312	0.2077
102.804121804859	0.2035
102.807028076486	0.1969
102.809934389191	0.2057
102.812840742975	0.2045
102.815747137839	0.2077
102.818653573781	0.2038
102.821560050803	0.2081
102.824466568904	0.2050
102.827373128084	0.2113
102.830279728343	0.2153
102.833186369681	0.2128
102.836093052098	0.1983
102.838999775595	0.2029
102.84190654017	0.2026
102.844813345825	0.2194
102.847720192559	0.2140
102.850627080371	0.2128
102.853534009263	0.2057
102.856440979234	0.2027
102.859347990285	0.1977
102.862255042414	0.1870
102.865162135622	0.1825
102.86806926991	0.1884
102.870976445276	0.1958
102.873883661722	0.1926
102.876790919247	0.1908
102.879698217851	0.1905
102.882605557534	0.1959
102.885512938296	0.2051
102.888420360137	0.2092
102.891327823058	0.2056
102.894235327057	0.1940
102.897142872136	0.1912
102.900050458293	0.2065
102.90295808553	0.2046
102.905865753846	0.2052
102.908773463241	0.1923
102.911681213715	0.1956
102.914589005268	0.2025
102.917496837901	0.2055
102.920404711612	0.2035
102.923312626403	0.1959
102.926220582273	0.2087
102.929128579221	0.2217
102.932036617249	0.2511
102.934944696356	0.2962
102.937852816542	0.3348
102.940760977808	0.3579
102.943669180152	0.3237
102.946577423575	0.2804
102.949485708078	0.2402
102.95239403366	0.2165
102.95530240032	0.2087
102.95821080806	0.2151
102.961119256879	0.2368
102.964027746778	0.2434
102.966936277755	0.2472
102.969844849811	0.2374
102.972753462947	0.2258
102.975662117161	0.2113
102.978570812455	0.2097
102.981479548828	0.2037
102.98438832628	0.2180
102.987297144811	0.2369
102.990206004421	0.2273
102.99311490511	0.2244
102.996023846878	0.2185
102.998932829726	0.2203
103.001841853652	0.2166
103.004750918658	0.2190
103.007660024743	0.2149
103.010569171907	0.2238
103.01347836015	0.2196
103.016387589472	0.2159
103.019296859873	0.2150
103.022206171353	0.2155
103.025115523913	0.2210
103.028024917551	0.2206
103.030934352269	0.2311
103.033843828066	0.2497
103.036753344942	0.3068
103.039662902897	0.3415
103.042572501931	0.3662
103.045482142044	0.4591
103.048391823236	0.8582
103.051301545508	1.3855
103.054211308858	1.7382
103.057121113288	1.6228
103.060030958797	1.2152
103.062940845384	0.7732
103.065850773051	0.5433
103.068760741798	0.4757
103.071670751623	0.4379
103.074580802527	0.4189
103.07749089451	0.4039
103.080401027573	0.3960
103.083311201715	0.3809
103.086221416935	0.3349
103.089131673235	0.3140
103.092041970614	0.2868
103.094952309072	0.2724
103.09786268861	0.2675
103.100773109226	0.2679
103.103683570921	0.2629
103.106594073696	0.2655
103.109504617549	0.2643
103.112415202482	0.2560
103.115325828494	0.2502
103.118236495585	0.2320
103.121147203755	0.2458
103.124057953004	0.2515
103.126968743333	0.2503
103.12987957474	0.2409
103.132790447227	0.2368
103.135701360792	0.2291
103.138612315437	0.2359
103.141523311161	0.2347
103.144434347964	0.2446
103.147345425846	0.2421
103.150256544807	0.2409
103.153167704847	0.2314
103.156078905967	0.2153
103.158990148165	0.2197
103.161901431443	0.2159
103.164812755799	0.2138
103.167724121235	0.2056
103.17063552775	0.2200
103.173546975344	0.2245
103.176458464018	0.2213
103.17936999377	0.2194
103.182281564601	0.2217
103.185193176512	0.2187
103.188104829501	0.2118
103.19101652357	0.2037
103.193928258718	0.2237
103.196840034945	0.2354
103.199751852251	0.2372
103.202663710636	0.2300
103.2055756101	0.2020
103.208487550644	0.1987
103.211399532266	0.1994
103.214311554968	0.2050
103.217223618749	0.2167
103.220135723608	0.2279
103.223047869547	0.2352
103.225960056565	0.2331
103.228872284663	0.2247
103.231784553839	0.2247
103.234696864094	0.2206
103.237609215429	0.2106
103.240521607842	0.2055
103.243434041335	0.2102
103.246346515907	0.2035
103.249259031558	0.1981
103.252171588288	0.2035
103.255084186097	0.2051
103.257996824985	0.2076
103.260909504953	0.2265
103.263822225999	0.2377
103.266734988125	0.2309
103.269647791329	0.2127
103.272560635613	0.2114
103.275473520976	0.2022
103.278386447418	0.2070
103.281299414939	0.2201
103.28421242354	0.2072
103.287125473219	0.2052
103.290038563977	0.2110
103.292951695815	0.2142
103.295864868732	0.2119
103.298778082728	0.2103
103.301691337802	0.2212
103.304604633956	0.2203
103.30751797119	0.2155
103.310431349502	0.2096
103.313344768893	0.2218
103.316258229364	0.2160
103.319171730913	0.2083
103.322085273542	0.2177
103.32499885725	0.2283
103.327912482037	0.2310
103.330826147903	0.2189
103.333739854848	0.2039
103.336653602872	0.2109
103.339567391975	0.2049
103.342481222158	0.2094
103.345395093419	0.2081
103.34830900576	0.2076
103.35122295918	0.2077
103.354136953679	0.2092
103.357050989257	0.2207
103.359965065914	0.2303
103.36287918365	0.2378
103.365793342466	0.2289
103.36870754236	0.2192
103.371621783334	0.2073
103.374536065386	0.2174
103.377450388518	0.2269
103.380364752729	0.2231
103.383279158019	0.2281
103.386193604388	0.2109
103.389108091836	0.2167
103.392022620364	0.2063
103.39493718997	0.2024
103.397851800656	0.2118
103.40076645242	0.2182
103.403681145264	0.2152
103.406595879187	0.2103
103.409510654189	0.2141
103.41242547027	0.2018
103.41534032743	0.2153
103.41825522567	0.2205
103.421170164988	0.2132
103.424085145386	0.2039
103.427000166862	0.2012
103.429915229418	0.2115
103.432830333053	0.2127
103.435745477767	0.2140
103.43866066356	0.2190
103.441575890432	0.2295
103.444491158384	0.2291
103.447406467414	0.2133
103.450321817523	0.2067
103.453237208712	0.2186
103.45615264098	0.2130
103.459068114327	0.2129
103.461983628753	0.2225
103.464899184258	0.2089
103.467814780842	0.2078
103.470730418505	0.2068
103.473646097248	0.2063
103.476561817069	0.2035
103.47947757797	0.2072
103.48239337995	0.2204
103.485309223009	0.2043
103.488225107147	0.1998
103.491141032364	0.2030
103.49405699866	0.2072
103.496973006035	0.2012
103.49988905449	0.2069
103.502805144023	0.2173
103.505721274636	0.2169
103.508637446328	0.2249
103.511553659098	0.2278
103.514469912948	0.2230
103.517386207877	0.2118
103.520302543886	0.2041
103.523218920973	0.2190
103.526135339139	0.2157
103.529051798385	0.2278
103.531968298709	0.2275
103.534884840113	0.2252
103.537801422596	0.2157
103.540718046158	0.2128
103.543634710799	0.2056
103.546551416519	0.2056
103.549468163319	0.2052
103.552384951197	0.2150
103.555301780155	0.2161
103.558218650191	0.1975
103.561135561307	0.1937
103.564052513502	0.2009
103.566969506776	0.2006
103.569886541129	0.2140
103.572803616561	0.2040
103.575720733072	0.2082
103.578637890663	0.2099
103.581555089332	0.2149
103.584472329081	0.2078
103.587389609908	0.1970
103.590306931815	0.2004
103.593224294801	0.1986
103.596141698866	0.2069
103.59905914401	0.2111
103.601976630234	0.2111
103.604894157536	0.2155
103.607811725918	0.2130
103.610729335378	0.2184
103.613646985918	0.2221
103.616564677537	0.2220
103.619482410235	0.2240
103.622400184012	0.2179
103.625317998868	0.2058
103.628235854803	0.2134
103.631153751818	0.2039
103.634071689911	0.2044
103.636989669084	0.2015
103.639907689335	0.2076
103.642825750666	0.2160
103.645743853076	0.2273
103.648661996565	0.2181
103.651580181133	0.2100
103.654498406781	0.2208
103.657416673507	0.2238
103.660334981312	0.2304
103.663253330197	0.2196
103.666171720161	0.2130
103.669090151203	0.2129
103.672008623325	0.2168
103.674927136526	0.2101
103.677845690807	0.2112
103.680764286166	0.2117
103.683682922604	0.1998
103.686601600122	0.2159
103.689520318718	0.2251
103.692439078394	0.2138
103.695357879149	0.1993
103.698276720983	0.2051
103.701195603896	0.2130
103.704114527888	0.2158
103.707033492959	0.2122
103.709952499109	0.2168
103.712871546339	0.2218
103.715790634648	0.2213
103.718709764035	0.2155
103.721628934502	0.2192
103.724548146048	0.2179
103.727467398673	0.2177
103.730386692377	0.2020
103.73330602716	0.1980
103.736225403023	0.2022
103.739144819964	0.2084
103.742064277985	0.2061
103.744983777084	0.2121
103.747903317263	0.2111
103.750822898521	0.1951
103.753742520858	0.2019
103.756662184274	0.1928
103.759581888769	0.2043
103.762501634344	0.2012
103.765421420997	0.2018
103.76834124873	0.2127
103.771261117541	0.2078
103.774181027432	0.2061
103.777100978402	0.2071
103.780020970451	0.1992
103.782941003579	0.2043
103.785861077787	0.2044
103.788781193073	0.2030
103.791701349438	0.2046
103.794621546883	0.2098
103.797541785407	0.2100
103.800462065009	0.2057
103.803382385691	0.2042
103.806302747452	0.2036
103.809223150292	0.1842
103.812143594211	0.2080
103.81506407921	0.2048
103.817984605287	0.2051
103.820905172444	0.1966
103.823825780679	0.1980
103.826746429994	0.2084
103.829667120388	0.2126
103.832587851861	0.2252
103.835508624413	0.2277
103.838429438044	0.2465
103.841350292755	0.2297
103.844271188544	0.2283
103.847192125413	0.2377
103.85011310336	0.2204
103.853034122387	0.2197
103.855955182493	0.2120
103.858876283678	0.2021
103.861797425942	0.1934
103.864718609285	0.2131
103.867639833708	0.1974
103.870561099209	0.2014
103.87348240579	0.2020
103.876403753449	0.2029
103.879325142188	0.2080
103.882246572006	0.1934
103.885168042903	0.1993
103.888089554879	0.2086
103.891011107934	0.2217
103.893932702068	0.2211
103.896854337282	0.2246
103.899776013574	0.2201
103.902697730946	0.2195
103.905619489397	0.2091
103.908541288927	0.2084
103.911463129535	0.2029
103.914385011224	0.2074
103.917306933991	0.2003
103.920228897837	0.1836
103.923150902763	0.1896
103.926072948767	0.1967
103.928995035851	0.2015
103.931917164013	0.1996
103.934839333255	0.2017
103.937761543576	0.1936
103.940683794976	0.2007
103.943606087455	0.2038
103.946528421014	0.2119
103.949450795651	0.2078
103.952373211368	0.2247
103.955295668163	0.2390
103.958218166038	0.2448
103.961140704992	0.2186
103.964063285025	0.2086
103.966985906137	0.2064
103.969908568328	0.2176
103.972831271598	0.2309
103.975754015948	0.2433
103.978676801376	0.2323
103.981599627884	0.2481
103.984522495471	0.2410
103.987445404136	0.2389
103.990368353881	0.2132
103.993291344705	0.2150
103.996214376609	0.2179
103.999137449591	0.2237
104.002060563652	0.2240
104.004983718793	0.2268
104.007906915012	0.2348
104.010830152311	0.2290
104.013753430689	0.2226
104.016676750146	0.2218
104.019600110682	0.2173
104.022523512297	0.2114
104.025446954991	0.2110
104.028370438765	0.2035
104.031293963617	0.1990
104.034217529549	0.2028
104.037141136559	0.2113
104.040064784649	0.2258
104.042988473818	0.2493
104.045912204066	0.3022
104.048835975393	0.3853
104.0517597878	0.4747
104.054683641285	0.5844
104.05760753585	0.6059
104.060531471493	0.6277
104.063455448216	0.6165
104.066379466018	0.6161
104.069303524899	0.5880
104.072227624859	0.5381
104.075151765898	0.4451
104.078075948016	0.3763
104.081000171213	0.3285
104.08392443549	0.3165
104.086848740845	0.3059
104.08977308728	0.2974
104.092697474794	0.2802
104.095621903387	0.2760
104.098546373059	0.2945
104.10147088381	0.3299
104.10439543564	0.3917
104.10732002855	0.4195
104.110244662538	0.3849
104.113169337606	0.3334
104.116094053752	0.3004
104.119018810978	0.2916
104.121943609283	0.2575
104.124868448667	0.2333
104.12779332913	0.2322
104.130718250672	0.2447
104.133643213294	0.2450
104.136568216994	0.2283
104.139493261774	0.2226
104.142418347632	0.2253
104.14534347457	0.2204
104.148268642587	0.2234
104.151193851683	0.2232
104.154119101858	0.2152
104.157044393112	0.2172
104.159969725446	0.2343
104.162895098858	0.2284
104.16582051335	0.2287
104.168745968921	0.2137
104.17167146557	0.2122
104.174597003299	0.2106
104.177522582107	0.1982
104.180448201994	0.2002
104.183373862961	0.2131
104.186299565006	0.2048
104.18922530813	0.2043
104.192151092334	0.2142
104.195076917617	0.2135
104.198002783978	0.2098
104.200928691419	0.1985
104.203854639939	0.2060
104.206780629538	0.2078
104.209706660217	0.2091
104.212632731974	0.2059
104.21555884481	0.2085
104.218484998726	0.2135
104.22141119372	0.2080
104.224337429794	0.2041
104.227263706947	0.2023
104.230190025179	0.2044
104.23311638449	0.2149
104.23604278488	0.2186
104.23896922635	0.2247
104.241895708898	0.2139
104.244822232526	0.1995
104.247748797232	0.2091
104.250675403018	0.2071
104.253602049883	0.2198
104.256528737827	0.2095
104.25945546685	0.2147
104.262382236952	0.2106
104.265309048134	0.2092
104.268235900394	0.2114
104.271162793734	0.2216
104.274089728152	0.2228
104.27701670365	0.2194
104.279943720227	0.2086
104.282870777883	0.2018
104.285797876618	0.2115
104.288725016432	0.2216
104.291652197325	0.2152
104.294579419298	0.2181
104.297506682349	0.2117
104.30043398648	0.2125
104.30336133169	0.2081
104.306288717979	0.2074
104.309216145347	0.2024
104.312143613794	0.2169
104.31507112332	0.2199
104.317998673925	0.2215
104.320926265609	0.2112
104.323853898373	0.2075
104.326781572216	0.2094
104.329709287137	0.2232
104.332637043138	0.2196
104.335564840218	0.2205
104.338492678377	0.2068
104.341420557615	0.2019
104.344348477933	0.1981
104.347276439329	0.2121
104.350204441805	0.2093
104.353132485359	0.2183
104.356060569993	0.2259
104.358988695706	0.2321
104.361916862498	0.2063
104.364845070369	0.2069
104.367773319319	0.2092
104.370701609348	0.2197
104.373629940457	0.2270
104.376558312644	0.2206
104.379486725911	0.1999
104.382415180256	0.2087
104.385343675681	0.2140
104.388272212185	0.2072
104.391200789768	0.2118
104.39412940843	0.1992
104.397058068172	0.2091
104.399986768992	0.2142
104.402915510892	0.2164
104.40584429387	0.2104
104.408773117928	0.1998
104.411701983065	0.2217
104.414630889281	0.2181
104.417559836576	0.2041
104.42048882495	0.2047
104.423417854403	0.2055
104.426346924936	0.2124
104.429276036547	0.2132
104.432205189238	0.2172
104.435134383007	0.2122
104.438063617856	0.2114
104.440992893784	0.2110
104.443922210791	0.2120
104.446851568877	0.2092
104.449780968043	0.2160
104.452710408287	0.2105
104.45563988961	0.1985
104.458569412013	0.1967
104.461498975495	0.2155
104.464428580056	0.2316
104.467358225695	0.2257
104.470287912414	0.2179
104.473217640213	0.2170
104.47614740909	0.2028
104.479077219046	0.2019
104.482007070082	0.2027
104.484936962196	0.2101
104.48786689539	0.2102
104.490796869663	0.2198
104.493726885015	0.2173
104.496656941446	0.2075
104.499587038956	0.2099
104.502517177545	0.2135
104.505447357213	0.2062
104.508377577961	0.2082
104.511307839788	0.2101
104.514238142693	0.2147
104.517168486678	0.2088
104.520098871742	0.2159
104.523029297885	0.2152
104.525959765107	0.2091
104.528890273408	0.2030
104.531820822789	0.2117
104.534751413248	0.2063
104.537682044787	0.2070
104.540612717404	0.2072
104.543543431101	0.2076
104.546474185877	0.2260
104.549404981732	0.2269
104.552335818666	0.2230
104.555266696679	0.2121
104.558197615772	0.2099
104.561128575943	0.2055
104.564059577194	0.2076
104.566990619523	0.2106
104.569921702932	0.2056
104.57285282742	0.2135
104.575783992987	0.2158
104.578715199633	0.2088
104.581646447358	0.2052
104.584577736163	0.2002
104.587509066046	0.2058
104.590440437009	0.2016
104.59337184905	0.2080
104.596303302171	0.2044
104.599234796371	0.2030
104.60216633165	0.2136
104.605097908008	0.2114
104.608029525445	0.2136
104.610961183962	0.2173
104.613892883557	0.2153
104.616824624232	0.1981
104.619756405985	0.1936
104.622688228818	0.1920
104.62562009273	0.1944
104.628551997721	0.2138
104.631483943791	0.2178
104.63441593094	0.2108
104.637347959169	0.2111
104.640280028476	0.2006
104.643212138863	0.1983
104.646144290328	0.2037
104.649076482873	0.2094
104.652008716497	0.2088
104.6549409912	0.2184
104.657873306982	0.2165
104.660805663843	0.2171
104.663738061783	0.2283
104.666670500803	0.2239
104.669602980901	0.2221
104.672535502079	0.1919
104.675468064336	0.2137
104.678400667672	0.2107
104.681333312087	0.2219
104.684265997581	0.2033
104.687198724154	0.2154
104.690131491806	0.2175
104.693064300538	0.2182
104.695997150348	0.2201
104.698930041238	0.2051
104.701862973207	0.2023
104.704795946254	0.2109
104.707728960381	0.2105
104.710662015587	0.2192
104.713595111873	0.2261
104.716528249237	0.2256
104.71946142768	0.2035
104.722394647203	0.2132
104.725327907804	0.2128
104.728261209485	0.2065
104.731194552245	0.2122
104.734127936084	0.2172
104.737061361002	0.2306
104.739994826999	0.2300
104.742928334075	0.2186
104.745861882231	0.2242
104.748795471465	0.2312
104.751729101779	0.2232
104.754662773172	0.2184
104.757596485644	0.2139
104.760530239195	0.2160
104.763464033825	0.2134
104.766397869534	0.2130
104.769331746322	0.2021
104.772265664189	0.2139
104.775199623136	0.2182
104.778133623162	0.2154
104.781067664266	0.2208
104.78400174645	0.2304
104.786935869713	0.2230
104.789870034055	0.2177
104.792804239476	0.2149
104.795738485977	0.2112
104.798672773556	0.2004
104.801607102214	0.2022
104.804541471952	0.1961
104.807475882769	0.1983
104.810410334665	0.1943
104.813344827639	0.1870
104.816279361694	0.1905
104.819213936827	0.2089
104.822148553039	0.2093
104.82508321033	0.2124
104.828017908701	0.2220
104.83095264815	0.2108
104.833887428679	0.2074
104.836822250287	0.1989
104.839757112974	0.1968
104.84269201674	0.2064
104.845626961585	0.2099
104.848561947509	0.2147
104.851496974513	0.2176
104.854432042595	0.2246
104.857367151757	0.2138
104.860302301997	0.2076
104.863237493317	0.1822
104.866172725716	0.1905
104.869107999194	0.1916
104.872043313751	0.2040
104.874978669388	0.2142
104.877914066103	0.2115
104.880849503897	0.2154
104.883784982771	0.1998
104.886720502724	0.1974
104.889656063756	0.2147
104.892591665866	0.2041
104.895527309056	0.2130
104.898462993326	0.1975
104.901398718674	0.1955
104.904334485101	0.2094
104.907270292608	0.2059
104.910206141193	0.2071
104.913142030858	0.2138
104.916077961602	0.2261
104.919013933425	0.2126
104.921949946327	0.1950
104.924886000308	0.2051
104.927822095368	0.2061
104.930758231507	0.2379
104.933694408726	0.2914
104.936630627023	0.3338
104.9395668864	0.3468
104.942503186856	0.3135
104.945439528391	0.2857
104.948375911005	0.2753
104.951312334698	0.2529
104.95424879947	0.2506
104.957185305321	0.2395
104.960121852252	0.2442
104.963058440261	0.2532
104.96599506935	0.2490
104.968931739518	0.2415
104.971868450765	0.2369
104.974805203091	0.2351
104.977741996496	0.2289
104.98067883098	0.2182
104.983615706543	0.2088
104.986552623186	0.2203
104.989489580907	0.2300
104.992426579708	0.2333
104.995363619588	0.2408
104.998300700547	0.2317
105.001237822585	0.2193
105.004174985702	0.2181
105.007112189898	0.2220
105.010049435173	0.2234
105.012986721528	0.2227
105.015924048961	0.2316
105.018861417474	0.2309
105.021798827066	0.2612
105.024736277737	0.3291
105.027673769487	0.5859
105.030611302316	0.9561
105.033548876224	1.5464
105.036486491211	3.0814
105.039424147278	6.4234
105.042361844423	10.6714
105.045299582648	12.4361
105.048237361952	10.4730
105.051175182334	6.7115
105.054113043796	3.9699
105.057050946338	2.7462
105.059988889958	2.4750
105.062926874657	3.1748
105.065864900435	4.4380
105.068802967293	5.4766
105.07174107523	5.3550
105.074679224245	4.2713
105.07761741434	2.9923
105.080555645514	2.0950
105.083493917767	1.6697
105.086432231099	1.4199
105.089370585511	1.2746
105.092308981001	1.1706
105.095247417571	1.0986
105.098185895219	1.0426
105.101124413947	0.9722
105.104062973754	0.8907
105.10700157464	0.7731
105.109940216605	0.6947
105.112878899649	0.6518
105.115817623772	0.6226
105.118756388975	0.5902
105.121695195256	0.5485
105.124634042617	0.5051
105.127572931057	0.4653
105.130511860576	0.4437
105.133450831174	0.4442
105.136389842851	0.4757
105.139328895607	0.5324
105.142267989442	0.5642
105.145207124356	0.5221
105.14814630035	0.4259
105.151085517423	0.3470
105.154024775574	0.3104
105.156964074805	0.3151
105.159903415115	0.3306
105.162842796504	0.3720
105.165782218972	0.4073
105.16872168252	0.4042
105.171661187146	0.3722
105.174600732852	0.3492
105.177540319636	0.3238
105.1804799475	0.3093
105.183419616443	0.3005
105.186359326465	0.2932
105.189299077566	0.2881
105.192238869746	0.3046
105.195178703005	0.2853
105.198118577343	0.2916
105.201058492761	0.2947
105.203998449258	0.2859
105.206938446833	0.2809
105.209878485488	0.2760
105.212818565222	0.2735
105.215758686035	0.2677
105.218698847927	0.2778
105.221639050898	0.2772
105.224579294949	0.2671
105.227519580078	0.2594
105.230459906287	0.2655
105.233400273575	0.2619
105.236340681941	0.2617
105.239281131387	0.2649
105.242221621912	0.2651
105.245162153517	0.2716
105.2481027262	0.2607
105.251043339962	0.2571
105.253983994804	0.2537
105.256924690724	0.2544
105.259865427724	0.2542
105.262806205803	0.2668
105.265747024961	0.2885
105.268687885198	0.2759
105.271628786514	0.2815
105.274569728909	0.2621
105.277510712383	0.2395
105.280451736937	0.2415
105.28339280257	0.2579
105.286333909281	0.2658
105.289275057072	0.2540
105.292216245942	0.2612
105.295157475891	0.2567
105.298098746919	0.2458
105.301040059026	0.2449
105.303981412213	0.2523
105.306922806478	0.2525
105.309864241823	0.2504
105.312805718246	0.2435
105.315747235749	0.2469
105.318688794331	0.2422
105.321630393992	0.2349
105.324572034732	0.2251
105.327513716551	0.2345
105.33045543945	0.2295
105.333397203427	0.2352
105.336339008484	0.2460
105.33928085462	0.2561
105.342222741834	0.2538
105.345164670128	0.2431
105.348106639501	0.2363
105.351048649953	0.2197
105.353990701485	0.2254
105.356932794095	0.2326
105.359874927784	0.2481
105.362817102553	0.2392
105.365759318401	0.2366
105.368701575327	0.2355
105.371643873333	0.2403
105.374586212418	0.2392
105.377528592582	0.2391
105.380471013826	0.2353
105.383413476148	0.2280
105.386355979549	0.2335
105.38929852403	0.2252
105.39224110959	0.2391
105.395183736228	0.2405
105.398126403946	0.2320
105.401069112743	0.2280
105.404011862619	0.2208
105.406954653574	0.2411
105.409897485609	0.2376
105.412840358722	0.2266
105.415783272915	0.2289
105.418726228186	0.2323
105.421669224537	0.2261
105.424612261967	0.2417
105.427555340476	0.2511
105.430498460064	0.2665
105.433441620731	0.2620
105.436384822478	0.2651
105.439328065303	0.2537
105.442271349208	0.2434
105.445214674191	0.2367
105.448158040254	0.2332
105.451101447396	0.2356
105.454044895617	0.2323
105.456988384917	0.2480
105.459931915296	0.2460
105.462875486755	0.2462
105.465819099292	0.2392
105.468762752908	0.2356
105.471706447604	0.2390
105.474650183379	0.2456
105.477593960233	0.2364
105.480537778166	0.2258
105.483481637178	0.2279
105.486425537269	0.2327
105.489369478439	0.2265
105.492313460689	0.2383
105.495257484017	0.2371
105.498201548425	0.2394
105.501145653912	0.2246
105.504089800477	0.2222
105.507033988122	0.2254
105.509978216846	0.2182
105.51292248665	0.2171
105.515866797532	0.1962
105.518811149493	0.2009
105.521755542534	0.1998
105.524699976653	0.2037
105.527644451852	0.2067
105.53058896813	0.2153
105.533533525487	0.2150
105.536478123923	0.2106
105.539422763438	0.2218
105.542367444033	0.2238
105.545312165706	0.2163
105.548256928458	0.2178
105.55120173229	0.2182
105.554146577201	0.2324
105.557091463191	0.2337
105.56003639026	0.2201
105.562981358408	0.2287
105.565926367635	0.2201
105.568871417941	0.2310
105.571816509326	0.2279
105.574761641791	0.2270
105.577706815335	0.2196
105.580652029957	0.2181
105.583597285659	0.2251
105.58654258244	0.2225
105.5894879203	0.2240
105.592433299239	0.2184
105.595378719258	0.2084
105.598324180355	0.2167
105.601269682531	0.2248
105.604215225787	0.2361
105.607160810122	0.2287
105.610106435536	0.2238
105.613052102028	0.2243
105.6159978096	0.2193
105.618943558252	0.2173
105.621889347982	0.2208
105.624835178791	0.2213
105.62778105068	0.2342
105.630726963647	0.2249
105.633672917694	0.2100
105.63661891282	0.2207
105.639564949025	0.2204
105.642511026309	0.2218
105.645457144672	0.2311
105.648403304114	0.2462
105.651349504636	0.2437
105.654295746236	0.2385
105.657242028916	0.2248
105.660188352674	0.2215
105.663134717512	0.2197
105.666081123429	0.2188
105.669027570425	0.2219
105.6719740585	0.2263
105.674920587655	0.2143
105.677867157888	0.2258
105.6808137692	0.2312
105.683760421592	0.2253
105.686707115063	0.2303
105.689653849612	0.2375
105.692600625241	0.2319
105.695547441949	0.2134
105.698494299736	0.2018
105.701441198603	0.2057
105.704388138548	0.2159
105.707335119572	0.2183
105.710282141676	0.2396
105.713229204859	0.2236
105.716176309121	0.2218
105.719123454461	0.2330
105.722070640881	0.2380
105.725017868381	0.2427
105.727965136959	0.2278
105.730912446616	0.2166
105.733859797353	0.2188
105.736807189168	0.2189
105.739754622063	0.2154
105.742702096037	0.2130
105.74564961109	0.2178
105.748597167222	0.2229
105.751544764433	0.2177
105.754492402723	0.2152
105.757440082092	0.2173
105.760387802541	0.2183
[truncated: 647,812+ more rows]

## Sheet: Fig 3a
	Summary: Calculated relative values
	L258D	ΔTPR	E105A	K121A	K124A	K127A	Y172A
	1	-0.0102239	0.13089	0.00658	0.000651056	0.00983	0.61829
	1	-0.0186775	0.30622	0.00284	-0.0028843	0.01432	0.8672
	1	-0.00947558	0.17168	0.00521	0.00403	0.01545	0.65491

## Sheet: Fig 3b
Summary: Calculated relative values
WT	R197A	E217A	D238A	V241A	V415A	L417A
1	0.16365	0.15315	0.08993	0.05798	0.38349	-0.0572567
1	0.15341	0.14468	0.01638	0.00605	0.28619	-0.011881
1	0.17822	0.15431	0.00184	0.000600011	0.20389	0.004977

## Sheet: Fig 3d
Summary: Calculated relative values
WT	R492A	E514A	K516A	K521A
1	0.93518	0.08385	0.00739	1.46704
1	1.37222	0.06332	0.00231	1.14091
1	1.16644	0.22462	0.01016	0.95183

## Sheet: Fig 3e
	Summary: Calculated relative values
	L258D	H318A	E394A	R396A	S397A	H401A	E404A
	1	0.49316	1.1405	0.03827	0.78829	0.49983	0.21321
	1	0.56807	0.99678	0.06301	0.69132	0.40245	0.24594
	1	0.56347	1.36302	0.04209	0.79921	0.26827	0.27796

## Sheet: Fig 4a and S11
																	apo1	apo2	apo3	Mean	SD		ADP1	ADP2	ADP3	Mean	SD		ATP1	ATP2	ATP3	Mean	SD
																0	0	0	0	0	0		0	0.187186	0	0.0623953	0.108072		0.63236	0	0	0.210787	0.365093
																2	0.260014	0.379251	0.144063	0.261109	0.117598		0.404799	-0.129352	0	0.0918158	0.278661		28.5909	24.5256	20.9713	24.6959	3.81265
																4	0.0237637	0.370822	0.243625	0.212737	0.175579		0.603209	0.871841	0	0.491683	0.446492		34.3003	32.4061	28.5944	31.7669	2.90614
																6	0.558695	0.640025	0.280061	0.492927	0.188779		0.956105	0.749588	0	0.568564	0.503102		38.8672	36.5957	32.0948	35.8525	3.44682
																10	0.30103	0.523289	0.474252	0.432857	0.116768		2.54224	2.63791	0.803148	1.99443	1.03279		43.2938	42.6625	36.8629	40.9398	3.54474
																20	0.859798	0.638428	0.766015	0.754747	0.111114		6.70881	5.70308	3.67779	5.36323	1.54382		47.6129	45.8869	40.3644	44.6214	3.78634
																30	1.63548	1.63475	1.16987	1.48003	0.268612		12.079	9.18826	8.63519	9.96747	1.84939		48.8555	49.002	40.9206	46.2594	4.62413
																60	3.15832	2.09936	2.33386	2.53051	0.556192		24.9134	19.4236	20.4287	21.5886	2.9229		48.6051	47.2777	41.2424	45.7084	3.92418
																120	4.69763	3.23312	3.82712	3.91929	0.736593		39.7824	37.0011	33.776	36.8532	3.00594		47.3655	48.7619	38.7068	44.9448	5.44715
																Slope	0.0406936	0.0258491	0.0321532	0.0328986			0.427487	0.330717	0.351938	0.370047			6.02069	5.88338	5.19537	5.69981

## Sheet: FigS1
Fig S1a																												Fig S1b
FICD E234G		FICD E234G + TReND-mix		FICD E234G E404C		FICD E234G E404C +TReND-1		FICD E234G E404C +TReND-2		FICD E234G E404C +TReND-3			FICD E234G E404C +TReND-2 + Mg				FICD E234G
;Mass	% BPI	;Mass	% BPI	;Mass	% BPI	;Mass	% BPI	;Mass	% BPI	;Mass	% BPI		;Mass	% BPI
99.9527952947987	0.0000	99.9527952947987	0.0000	99.9527952947987	0.0000	99.9527952947987	0.0000	99.9527952947987	0.0000	99.9527952947987	0.0000		99.9515415106009	0.0000
99.9556609802639	0.0000	99.9556609802639	0.0000	99.9556609802639	0.0000	99.9556609802639	0.0000	99.9556609802639	0.0000	99.9556609802639	0.0000		99.9544072154498	0.0000
99.9585267068083	0.0000	99.9585267068083	0.0000	99.9585267068083	0.0000	99.9585267068083	0.0000	99.9585267068083	0.0000	99.9585267068083	0.0000		99.9572729613784	0.0000
99.9613924744317	0.0000	99.9613924744317	0.0000	99.9613924744317	0.0000	99.9613924744317	0.0000	99.9613924744317	0.0000	99.9613924744317	0.0000		99.9601387483868	0.0000
99.9642582831342	0.0000	99.9642582831342	0.0000	99.9642582831342	0.0000	99.9642582831342	0.0000	99.9642582831342	0.0000	99.9642582831342	0.0000		99.9630045764751	0.0000
99.9671241329159	0.0000	99.9671241329159	0.0000	99.9671241329159	0.0000	99.9671241329159	0.0000	99.9671241329159	0.0000	99.9671241329159	0.0000		99.9658704456431	0.0000
99.9699900237766	0.0000	99.9699900237766	0.0000	99.9699900237766	0.0000	99.9699900237766	0.0000	99.9699900237766	0.0000	99.9699900237766	0.0000		99.968736355891	0.0000
99.9728559557165	0.0000	99.9728559557165	0.0000	99.9728559557165	0.0000	99.9728559557165	0.0000	99.9728559557165	0.0000	99.9728559557165	0.0000		99.9716023072187	0.0000
99.9757219287355	0.0000	99.9757219287355	0.0000	99.9757219287355	0.0000	99.9757219287355	0.0000	99.9757219287355	0.0000	99.9757219287355	0.0000		99.9744682996262	0.0000
99.9785879428336	0.0000	99.9785879428336	0.0000	99.9785879428336	0.0000	99.9785879428336	0.0000	99.9785879428336	0.0000	99.9785879428336	0.0000		99.9773343331134	0.0000
99.9814539980108	0.0000	99.9814539980108	0.0000	99.9814539980108	0.0000	99.9814539980108	0.0000	99.9814539980108	0.0000	99.9814539980108	0.0000		99.9802004076805	0.0000
99.9843200942671	0.0000	99.9843200942671	0.0000	99.9843200942671	0.0000	99.9843200942671	0.0000	99.9843200942671	0.0000	99.9843200942671	0.0000		99.9830665233274	0.0000
99.9871862316025	0.0000	99.9871862316025	0.0000	99.9871862316025	0.0000	99.9871862316025	0.0000	99.9871862316025	0.0000	99.9871862316025	0.0000		99.985932680054	0.0000
99.990052410017	0.0000	99.990052410017	0.0000	99.990052410017	0.0000	99.990052410017	0.0000	99.990052410017	0.0000	99.990052410017	0.0000		99.9887988778605	0.0000
99.9929186295107	0.0000	99.9929186295107	0.0000	99.9929186295107	0.0000	99.9929186295107	0.0000	99.9929186295107	0.0000	99.9929186295107	0.0000		99.9916651167468	0.0000			FICD E234G + TReND-mix
99.9957848900834	0.0000	99.9957848900834	0.0000	99.9957848900834	0.0000	99.9957848900834	0.0000	99.9957848900834	0.0000	99.9957848900834	0.0000		99.9945313967129	0.0000
99.9986511917353	0.0387	99.9986511917353	0.0469	99.9986511917353	0.0170	99.9986511917353	0.0267	99.9986511917353	0.0304	99.9986511917353	0.0265		99.9973977177588	1.3836
100.001517534466	0.0403	100.001517534466	0.0460	100.001517534466	0.0161	100.001517534466	0.0267	100.001517534466	0.0292	100.001517534466	0.0280		100.000264079885	1.3690
100.004383918276	0.0415	100.004383918276	0.0465	100.004383918276	0.0158	100.004383918276	0.0272	100.004383918276	0.0285	100.004383918276	0.0275		100.00313048309	1.3825
100.007250343166	0.0406	100.007250343166	0.0477	100.007250343166	0.0158	100.007250343166	0.0270	100.007250343166	0.0275	100.007250343166	0.0274		100.005996927375	1.4486
100.010116809134	0.0415	100.010116809134	0.0483	100.010116809134	0.0158	100.010116809134	0.0264	100.010116809134	0.0285	100.010116809134	0.0286		100.00886341274	1.4103
100.012983316181	0.0426	100.012983316181	0.0468	100.012983316181	0.0161	100.012983316181	0.0259	100.012983316181	0.0290	100.012983316181	0.0295		100.011729939185	1.3978
100.015849864308	0.0423	100.015849864308	0.0485	100.015849864308	0.0162	100.015849864308	0.0256	100.015849864308	0.0301	100.015849864308	0.0299		100.01459650671	1.3788
100.018716453513	0.0404	100.018716453513	0.0476	100.018716453513	0.0163	100.018716453513	0.0289	100.018716453513	0.0298	100.018716453513	0.0298		100.017463115315	1.4371
100.021583083798	0.0421	100.021583083798	0.0469	100.021583083798	0.0151	100.021583083798	0.0280	100.021583083798	0.0273	100.021583083798	0.0293		100.020329764999	1.5709
100.024449755162	0.0425	100.024449755162	0.0457	100.024449755162	0.0164	100.024449755162	0.0278	100.024449755162	0.0263	100.024449755162	0.0293		100.023196455763	1.6513
100.027316467605	0.0443	100.027316467605	0.0436	100.027316467605	0.0165	100.027316467605	0.0273	100.027316467605	0.0265	100.027316467605	0.0284		100.026063187607	1.6087
100.030183221127	0.0460	100.030183221127	0.0444	100.030183221127	0.0163	100.030183221127	0.0293	100.030183221127	0.0285	100.030183221127	0.0290		100.028929960531	1.5529
100.033050015728	0.0445	100.033050015728	0.0438	100.033050015728	0.0149	100.033050015728	0.0292	100.033050015728	0.0310	100.033050015728	0.0304		100.031796774534	1.5072			FICD E234G E404C
100.035916851409	0.0435	100.035916851409	0.0479	100.035916851409	0.0160	100.035916851409	0.0302	100.035916851409	0.0328	100.035916851409	0.0309		100.034663629618	1.4983
100.038783728168	0.0447	100.038783728168	0.0494	100.038783728168	0.0158	100.038783728168	0.0307	100.038783728168	0.0318	100.038783728168	0.0312		100.037530525781	1.5259
100.041650646007	0.0459	100.041650646007	0.0530	100.041650646007	0.0179	100.041650646007	0.0330	100.041650646007	0.0330	100.041650646007	0.0341		100.040397463024	1.5210
100.044517604924	0.0496	100.044517604924	0.0559	100.044517604924	0.0202	100.044517604924	0.0337	100.044517604924	0.0321	100.044517604924	0.0344		100.043264441347	1.4907
100.047384604921	0.0490	100.047384604921	0.0535	100.047384604921	0.0227	100.047384604921	0.0355	100.047384604921	0.0345	100.047384604921	0.0360		100.046131460749	1.5322
100.050251645997	0.0482	100.050251645997	0.0519	100.050251645997	0.0240	100.050251645997	0.0338	100.050251645997	0.0350	100.050251645997	0.0361		100.048998521232	1.5506
100.053118728152	0.0471	100.053118728152	0.0474	100.053118728152	0.0225	100.053118728152	0.0306	100.053118728152	0.0322	100.053118728152	0.0334		100.051865622794	1.5788
100.055985851386	0.0473	100.055985851386	0.0500	100.055985851386	0.0205	100.055985851386	0.0288	100.055985851386	0.0296	100.055985851386	0.0305		100.054732765436	1.5309
100.058853015699	0.0478	100.058853015699	0.0508	100.058853015699	0.0192	100.058853015699	0.0280	100.058853015699	0.0292	100.058853015699	0.0298		100.057599949158	1.5728
100.061720221091	0.0495	100.061720221091	0.0553	100.061720221091	0.0206	100.061720221091	0.0277	100.061720221091	0.0318	100.061720221091	0.0329		100.060467173959	1.5498
100.064587467563	0.0758	100.064587467563	0.0735	100.064587467563	0.0325	100.064587467563	0.0452	100.064587467563	0.0460	100.064587467563	0.0466		100.06333443984	1.5697
100.067454755113	0.1899	100.067454755113	0.1942	100.067454755113	0.0967	100.067454755113	0.1155	100.067454755113	0.1130	100.067454755113	0.1303		100.066201746802	1.5728
100.070322083743	0.4918	100.070322083743	0.4764	100.070322083743	0.2773	100.070322083743	0.2957	100.070322083743	0.2856	100.070322083743	0.3300		100.069069094843	1.8899
100.073189453451	0.8453	100.073189453451	0.8395	100.073189453451	0.5109	100.073189453451	0.4943	100.073189453451	0.4773	100.073189453451	0.5767		100.071936483964	2.3360			FICD E234G E404C +TReND-1
100.076056864239	1.0371	100.076056864239	1.0011	100.076056864239	0.6370	100.076056864239	0.5825	100.076056864239	0.5643	100.076056864239	0.6884		100.074803914164	2.7498
100.078924316106	0.9048	100.078924316106	0.8604	100.078924316106	0.5637	100.078924316106	0.4939	100.078924316106	0.4868	100.078924316106	0.5995		100.077671385445	2.7444
100.081791809052	0.6289	100.081791809052	0.5710	100.081791809052	0.3781	100.081791809052	0.3359	100.081791809052	0.3417	100.081791809052	0.4129		100.080538897805	2.5105
100.084659343077	0.3766	100.084659343077	0.3627	100.084659343077	0.2203	100.084659343077	0.2092	100.084659343077	0.2120	100.084659343077	0.2592		100.083406451245	2.1023
100.087526918182	0.2533	100.087526918182	0.2676	100.087526918182	0.1478	100.087526918182	0.1492	100.087526918182	0.1484	100.087526918182	0.1766		100.086274045765	1.7905
100.090394534365	0.1984	100.090394534365	0.2169	100.090394534365	0.1155	100.090394534365	0.1257	100.090394534365	0.1215	100.090394534365	0.1412		100.089141681364	1.7410
100.093262191628	0.1784	100.093262191628	0.2011	100.093262191628	0.1034	100.093262191628	0.1138	100.093262191628	0.1063	100.093262191628	0.1266		100.092009358044	1.6841
100.096129889969	0.1639	100.096129889969	0.1772	100.096129889969	0.0922	100.096129889969	0.1005	100.096129889969	0.0998	100.096129889969	0.1124		100.094877075803	1.7071
100.09899762939	0.1553	100.09899762939	0.1591	100.09899762939	0.0871	100.09899762939	0.0900	100.09899762939	0.0910	100.09899762939	0.1030		100.097744834642	1.6594
100.10186540989	0.1517	100.10186540989	0.1570	100.10186540989	0.0860	100.10186540989	0.0855	100.10186540989	0.0869	100.10186540989	0.0992		100.100612634561	1.6326
100.104733231469	0.1788	100.104733231469	0.1711	100.104733231469	0.1000	100.104733231469	0.0987	100.104733231469	0.1027	100.104733231469	0.1161		100.103480475559	1.5748
100.107601094127	0.2261	100.107601094127	0.2141	100.107601094127	0.1226	100.107601094127	0.1203	100.107601094127	0.1325	100.107601094127	0.1517		100.106348357638	1.5159
100.110468997864	0.2597	100.110468997864	0.2591	100.110468997864	0.1485	100.110468997864	0.1407	100.110468997864	0.1562	100.110468997864	0.1795		100.109216280796	1.5612
100.11333694268	0.2498	100.11333694268	0.2649	100.11333694268	0.1447	100.11333694268	0.1376	100.11333694268	0.1530	100.11333694268	0.1811		100.112084245034	1.5939			FICD E234G E404C +TReND-2
100.116204928576	0.2037	100.116204928576	0.2201	100.116204928576	0.1174	100.116204928576	0.1170	100.116204928576	0.1217	100.116204928576	0.1530		100.114952250352	1.6275
100.11907295555	0.1469	100.11907295555	0.1640	100.11907295555	0.0828	100.11907295555	0.0857	100.11907295555	0.0957	100.11907295555	0.1137		100.11782029675	1.5546
100.121941023604	0.1138	100.121941023604	0.1232	100.121941023604	0.0627	100.121941023604	0.0710	100.121941023604	0.0773	100.121941023604	0.0849		100.120688384227	1.4427
100.124809132736	0.0996	100.124809132736	0.1104	100.124809132736	0.0539	100.124809132736	0.0635	100.124809132736	0.0676	100.124809132736	0.0741		100.123556512785	1.4173
100.127677282948	0.0944	100.127677282948	0.1030	100.127677282948	0.0494	100.127677282948	0.0594	100.127677282948	0.0597	100.127677282948	0.0662		100.126424682422	1.3571
100.130545474239	0.0887	100.130545474239	0.0945	100.130545474239	0.0454	100.130545474239	0.0566	100.130545474239	0.0554	100.130545474239	0.0616		100.129292893139	1.3217
100.133413706609	0.0825	100.133413706609	0.0868	100.133413706609	0.0419	100.133413706609	0.0519	100.133413706609	0.0537	100.133413706609	0.0570		100.132161144935	1.3407
100.136281980058	0.0781	100.136281980058	0.0806	100.136281980058	0.0407	100.136281980058	0.0451	100.136281980058	0.0522	100.136281980058	0.0514		100.135029437812	1.3596
100.139150294587	0.0773	100.139150294587	0.0795	100.139150294587	0.0376	100.139150294587	0.0452	100.139150294587	0.0499	100.139150294587	0.0498		100.137897771768	1.3894
100.142018650194	0.0752	100.142018650194	0.0750	100.142018650194	0.0374	100.142018650194	0.0430	100.142018650194	0.0461	100.142018650194	0.0517		100.140766146804	1.3356
100.144887046881	0.0727	100.144887046881	0.0733	100.144887046881	0.0344	100.144887046881	0.0424	100.144887046881	0.0461	100.144887046881	0.0484		100.14363456292	1.3418
100.147755484646	0.0683	100.147755484646	0.0690	100.147755484646	0.0327	100.147755484646	0.0415	100.147755484646	0.0442	100.147755484646	0.0473		100.146503020116	1.2865
100.150623963491	0.0667	100.150623963491	0.0694	100.150623963491	0.0297	100.150623963491	0.0399	100.150623963491	0.0415	100.150623963491	0.0436		100.149371518391	1.3313
100.153492483415	0.0622	100.153492483415	0.0674	100.153492483415	0.0287	100.153492483415	0.0382	100.153492483415	0.0397	100.153492483415	0.0423		100.152240057747	1.2768			FICD E234G E404C +TReND-3
100.156361044418	0.0597	100.156361044418	0.0684	100.156361044418	0.0257	100.156361044418	0.0368	100.156361044418	0.0369	100.156361044418	0.0403		100.155108638182	1.2828
100.1592296465	0.0574	100.1592296465	0.0642	100.1592296465	0.0258	100.1592296465	0.0363	100.1592296465	0.0381	100.1592296465	0.0380		100.157977259697	1.2777
100.162098289661	0.0553	100.162098289661	0.0628	100.162098289661	0.0255	100.162098289661	0.0373	100.162098289661	0.0399	100.162098289661	0.0388		100.160845922291	1.3066
100.164966973901	0.0600	100.164966973901	0.0651	100.164966973901	0.0274	100.164966973901	0.0386	100.164966973901	0.0424	100.164966973901	0.0417		100.163714625966	1.3621
100.16783569922	0.0649	100.16783569922	0.0696	100.16783569922	0.0286	100.16783569922	0.0424	100.16783569922	0.0423	100.16783569922	0.0436		100.16658337072	1.3420
100.170704465619	0.0669	100.170704465619	0.0712	100.170704465619	0.0317	100.170704465619	0.0423	100.170704465619	0.0418	100.170704465619	0.0447		100.169452156554	1.3726
100.173573273097	0.0627	100.173573273097	0.0676	100.173573273097	0.0298	100.173573273097	0.0393	100.173573273097	0.0409	100.173573273097	0.0443		100.172320983468	1.2906
100.176442121653	0.0576	100.176442121653	0.0619	100.176442121653	0.0253	100.176442121653	0.0362	100.176442121653	0.0379	100.176442121653	0.0406		100.175189851462	1.3109
100.179311011289	0.0545	100.179311011289	0.0545	100.179311011289	0.0213	100.179311011289	0.0338	100.179311011289	0.0364	100.179311011289	0.0354		100.178058760536	1.3018
100.182179942004	0.0514	100.182179942004	0.0516	100.182179942004	0.0196	100.182179942004	0.0319	100.182179942004	0.0336	100.182179942004	0.0318		100.180927710689	1.2630
100.185048913798	0.0492	100.185048913798	0.0506	100.185048913798	0.0187	100.185048913798	0.0315	100.185048913798	0.0342	100.185048913798	0.0320		100.183796701922	1.2604
100.187917926671	0.0488	100.187917926671	0.0559	100.187917926671	0.0188	100.187917926671	0.0320	100.187917926671	0.0345	100.187917926671	0.0333		100.186665734235	1.2411
100.190786980623	0.0482	100.190786980623	0.0542	100.190786980623	0.0198	100.190786980623	0.0330	100.190786980623	0.0349	100.190786980623	0.0345		100.189534807628	1.2752
100.193656075655	0.0520	100.193656075655	0.0546	100.193656075655	0.0204	100.193656075655	0.0332	100.193656075655	0.0335	100.193656075655	0.0347		100.192403922101	1.2801			FICD E234G E404C +TReND-2 + Mg
100.196525211765	0.0535	100.196525211765	0.0546	100.196525211765	0.0204	100.196525211765	0.0340	100.196525211765	0.0339	100.196525211765	0.0344		100.195273077653	1.2772
100.199394388955	0.0541	100.199394388955	0.0547	100.199394388955	0.0193	100.199394388955	0.0327	100.199394388955	0.0349	100.199394388955	0.0352		100.198142274285	1.2572
100.202263607224	0.0531	100.202263607224	0.0567	100.202263607224	0.0206	100.202263607224	0.0323	100.202263607224	0.0346	100.202263607224	0.0359		100.201011511997	1.2235
100.205132866571	0.0516	100.205132866571	0.0581	100.205132866571	0.0217	100.205132866571	0.0301	100.205132866571	0.0335	100.205132866571	0.0359		100.203880790789	1.2772
100.208002166998	0.0506	100.208002166998	0.0557	100.208002166998	0.0210	100.208002166998	0.0310	100.208002166998	0.0338	100.208002166998	0.0351		100.206750110661	1.2977
100.210871508504	0.0489	100.210871508504	0.0548	100.210871508504	0.0199	100.210871508504	0.0298	100.210871508504	0.0321	100.210871508504	0.0325		100.209619471612	1.3050
100.213740891089	0.0461	100.213740891089	0.0514	100.213740891089	0.0189	100.213740891089	0.0287	100.213740891089	0.0296	100.213740891089	0.0326		100.212488873643	1.2879
100.216610314754	0.0422	100.216610314754	0.0504	100.216610314754	0.0177	100.216610314754	0.0297	100.216610314754	0.0305	100.216610314754	0.0315		100.215358316754	1.3046
100.219479779497	0.0441	100.219479779497	0.0496	100.219479779497	0.0175	100.219479779497	0.0314	100.219479779497	0.0316	100.219479779497	0.0324		100.218227800945	1.3035
100.222349285319	0.0470	100.222349285319	0.0517	100.222349285319	0.0170	100.222349285319	0.0313	100.222349285319	0.0341	100.222349285319	0.0331		100.221097326216	1.3306
100.225218832221	0.0459	100.225218832221	0.0537	100.225218832221	0.0176	100.225218832221	0.0299	100.225218832221	0.0342	100.225218832221	0.0331		100.223966892566	1.3181
100.228088420202	0.0422	100.228088420202	0.0530	100.228088420202	0.0182	100.228088420202	0.0304	100.228088420202	0.0330	100.228088420202	0.0317		100.226836499996	1.3249
100.230958049261	0.0431	100.230958049261	0.0497	100.230958049261	0.0175	100.230958049261	0.0292	100.230958049261	0.0309	100.230958049261	0.0311		100.229706148506	1.3703
100.2338277194	0.0454	100.2338277194	0.0504	100.2338277194	0.0178	100.2338277194	0.0291	100.2338277194	0.0289	100.2338277194	0.0313		100.232575838096	1.3193
100.236697430618	0.0454	100.236697430618	0.0502	100.236697430618	0.0180	100.236697430618	0.0305	100.236697430618	0.0297	100.236697430618	0.0305		100.235445568766	1.3257
100.239567182916	0.0453	100.239567182916	0.0526	100.239567182916	0.0182	100.239567182916	0.0312	100.239567182916	0.0297	100.239567182916	0.0303		100.238315340515	1.3219
100.242436976292	0.0461	100.242436976292	0.0516	100.242436976292	0.0185	100.242436976292	0.0315	100.242436976292	0.0307	100.242436976292	0.0308		100.241185153345	1.3129
100.245306810747	0.0442	100.245306810747	0.0508	100.245306810747	0.0187	100.245306810747	0.0319	100.245306810747	0.0295	100.245306810747	0.0307		100.244055007254	1.3186
100.248176686282	0.0439	100.248176686282	0.0472	100.248176686282	0.0174	100.248176686282	0.0309	100.248176686282	0.0298	100.248176686282	0.0307		100.246924902243	1.3211
100.251046602895	0.0441	100.251046602895	0.0462	100.251046602895	0.0163	100.251046602895	0.0299	100.251046602895	0.0296	100.251046602895	0.0281		100.249794838311	1.2808
100.253916560588	0.0445	100.253916560588	0.0458	100.253916560588	0.0162	100.253916560588	0.0284	100.253916560588	0.0325	100.253916560588	0.0277		100.25266481546	1.3175
100.25678655936	0.0434	100.25678655936	0.0474	100.25678655936	0.0169	100.25678655936	0.0276	100.25678655936	0.0324	100.25678655936	0.0264		100.255534833688	1.2941
100.259656599211	0.0447	100.259656599211	0.0476	100.259656599211	0.0173	100.259656599211	0.0288	100.259656599211	0.0322	100.259656599211	0.0283		100.258404892996	1.2826
100.262526680141	0.0418	100.262526680141	0.0466	100.262526680141	0.0166	100.262526680141	0.0298	100.262526680141	0.0311	100.262526680141	0.0292		100.261274993384	1.2778
100.26539680215	0.0427	100.26539680215	0.0499	100.26539680215	0.0175	100.26539680215	0.0299	100.26539680215	0.0305	100.26539680215	0.0308		100.264145134852	1.3491
100.268266965238	0.0442	100.268266965238	0.0539	100.268266965238	0.0169	100.268266965238	0.0283	100.268266965238	0.0307	100.268266965238	0.0288		100.267015317399	1.3474
100.271137169405	0.0446	100.271137169405	0.0522	100.271137169405	0.0164	100.271137169405	0.0276	100.271137169405	0.0308	100.271137169405	0.0285		100.269885541026	1.3545
100.274007414652	0.0453	100.274007414652	0.0485	100.274007414652	0.0162	100.274007414652	0.0281	100.274007414652	0.0301	100.274007414652	0.0289		100.272755805734	1.3183
100.276877700977	0.0466	100.276877700977	0.0472	100.276877700977	0.0162	100.276877700977	0.0290	100.276877700977	0.0308	100.276877700977	0.0304		100.27562611152	1.3328
100.279748028382	0.0433	100.279748028382	0.0458	100.279748028382	0.0156	100.279748028382	0.0291	100.279748028382	0.0295	100.279748028382	0.0296		100.278496458387	1.3236
100.282618396866	0.0413	100.282618396866	0.0471	100.282618396866	0.0167	100.282618396866	0.0303	100.282618396866	0.0294	100.282618396866	0.0295		100.281366846334	1.3091
100.285488806429	0.0430	100.285488806429	0.0488	100.285488806429	0.0168	100.285488806429	0.0309	100.285488806429	0.0291	100.285488806429	0.0301		100.28423727536	1.2382
100.288359257071	0.0427	100.288359257071	0.0475	100.288359257071	0.0172	100.288359257071	0.0278	100.288359257071	0.0297	100.288359257071	0.0300		100.287107745466	1.3111
100.291229748792	0.0450	100.291229748792	0.0484	100.291229748792	0.0175	100.291229748792	0.0265	100.291229748792	0.0308	100.291229748792	0.0293		100.289978256652	1.3551
100.294100281592	0.0457	100.294100281592	0.0475	100.294100281592	0.0185	100.294100281592	0.0264	100.294100281592	0.0312	100.294100281592	0.0292		100.292848808918	1.3647
100.296970855471	0.0459	100.296970855471	0.0477	100.296970855471	0.0181	100.296970855471	0.0278	100.296970855471	0.0324	100.296970855471	0.0282		100.295719402263	1.4373
100.29984147043	0.0413	100.29984147043	0.0452	100.29984147043	0.0174	100.29984147043	0.0278	100.29984147043	0.0323	100.29984147043	0.0281		100.298590036689	1.4134
100.302712126467	0.0412	100.302712126467	0.0428	100.302712126467	0.0157	100.302712126467	0.0298	100.302712126467	0.0310	100.302712126467	0.0280		100.301460712194	1.3675
100.305582823584	0.0419	100.305582823584	0.0405	100.305582823584	0.0150	100.305582823584	0.0294	100.305582823584	0.0311	100.305582823584	0.0279		100.304331428779	1.3723
100.30845356178	0.0450	100.30845356178	0.0431	100.30845356178	0.0151	100.30845356178	0.0303	100.30845356178	0.0298	100.30845356178	0.0279		100.307202186443	1.4308
100.311324341055	0.0471	100.311324341055	0.0453	100.311324341055	0.0159	100.311324341055	0.0295	100.311324341055	0.0298	100.311324341055	0.0277		100.310072985188	1.4040
100.314195161409	0.0455	100.314195161409	0.0452	100.314195161409	0.0158	100.314195161409	0.0296	100.314195161409	0.0295	100.314195161409	0.0283		100.312943825012	1.3979
100.317066022842	0.0440	100.317066022842	0.0487	100.317066022842	0.0150	100.317066022842	0.0288	100.317066022842	0.0310	100.317066022842	0.0276		100.315814705917	1.3056
100.319936925354	0.0411	100.319936925354	0.0504	100.319936925354	0.0158	100.319936925354	0.0282	100.319936925354	0.0295	100.319936925354	0.0295		100.318685627901	1.2944
100.322807868945	0.0413	100.322807868945	0.0515	100.322807868945	0.0163	100.322807868945	0.0281	100.322807868945	0.0305	100.322807868945	0.0300		100.321556590964	1.3199
100.325678853616	0.0411	100.325678853616	0.0466	100.325678853616	0.0159	100.325678853616	0.0283	100.325678853616	0.0306	100.325678853616	0.0300		100.324427595108	1.3871
100.328549879365	0.0398	100.328549879365	0.0451	100.328549879365	0.0158	100.328549879365	0.0288	100.328549879365	0.0315	100.328549879365	0.0302		100.327298640331	1.3907
100.331420946194	0.0400	100.331420946194	0.0478	100.331420946194	0.0161	100.331420946194	0.0270	100.331420946194	0.0308	100.331420946194	0.0288		100.330169726634	1.3831
100.334292054102	0.0424	100.334292054102	0.0425	100.334292054102	0.0163	100.334292054102	0.0272	100.334292054102	0.0313	100.334292054102	0.0294		100.333040854017	1.3795
100.337163203088	0.0444	100.337163203088	0.0463	100.337163203088	0.0153	100.337163203088	0.0281	100.337163203088	0.0306	100.337163203088	0.0276		100.33591202248	1.3596
100.340034393154	0.0438	100.340034393154	0.0462	100.340034393154	0.0158	100.340034393154	0.0278	100.340034393154	0.0310	100.340034393154	0.0290		100.338783232023	1.3826
100.3429056243	0.0439	100.3429056243	0.0490	100.3429056243	0.0163	100.3429056243	0.0291	100.3429056243	0.0289	100.3429056243	0.0298		100.341654482645	1.3667
100.345776896524	0.0442	100.345776896524	0.0494	100.345776896524	0.0157	100.345776896524	0.0282	100.345776896524	0.0293	100.345776896524	0.0284		100.344525774347	1.3032
100.348648209827	0.0433	100.348648209827	0.0481	100.348648209827	0.0162	100.348648209827	0.0279	100.348648209827	0.0307	100.348648209827	0.0285		100.347397107129	1.3688
100.35151956421	0.0447	100.35151956421	0.0480	100.35151956421	0.0156	100.35151956421	0.0277	100.35151956421	0.0296	100.35151956421	0.0275		100.350268480991	1.3938
100.354390959671	0.0425	100.354390959671	0.0468	100.354390959671	0.0155	100.354390959671	0.0278	100.354390959671	0.0283	100.354390959671	0.0288		100.353139895933	1.3951
100.357262396212	0.0424	100.357262396212	0.0462	100.357262396212	0.0159	100.357262396212	0.0279	100.357262396212	0.0296	100.357262396212	0.0281		100.356011351954	1.3500
100.360133873831	0.0427	100.360133873831	0.0468	100.360133873831	0.0166	100.360133873831	0.0281	100.360133873831	0.0293	100.360133873831	0.0293		100.358882849055	1.3561
100.36300539253	0.0425	100.36300539253	0.0464	100.36300539253	0.0168	100.36300539253	0.0310	100.36300539253	0.0304	100.36300539253	0.0299		100.361754387237	1.3999
100.365876952308	0.0426	100.365876952308	0.0485	100.365876952308	0.0158	100.365876952308	0.0306	100.365876952308	0.0290	100.365876952308	0.0291		100.364625966497	1.3614
100.368748553165	0.0432	100.368748553165	0.0452	100.368748553165	0.0161	100.368748553165	0.0292	100.368748553165	0.0295	100.368748553165	0.0286		100.367497586838	1.4134
100.371620195102	0.0452	100.371620195102	0.0459	100.371620195102	0.0154	100.371620195102	0.0280	100.371620195102	0.0293	100.371620195102	0.0279		100.370369248258	1.3703
100.374491878117	0.0423	100.374491878117	0.0485	100.374491878117	0.0154	100.374491878117	0.0254	100.374491878117	0.0296	100.374491878117	0.0291		100.373240950759	1.4167
100.377363602211	0.0425	100.377363602211	0.0452	100.377363602211	0.0154	100.377363602211	0.0255	100.377363602211	0.0289	100.377363602211	0.0278		100.376112694339	1.4159
100.380235367385	0.0417	100.380235367385	0.0464	100.380235367385	0.0174	100.380235367385	0.0244	100.380235367385	0.0303	100.380235367385	0.0281		100.378984478999	1.4070
100.383107173638	0.0446	100.383107173638	0.0449	100.383107173638	0.0177	100.383107173638	0.0253	100.383107173638	0.0280	100.383107173638	0.0281		100.381856304738	1.4317
100.385979020969	0.0437	100.385979020969	0.0456	100.385979020969	0.0162	100.385979020969	0.0257	100.385979020969	0.0284	100.385979020969	0.0282		100.384728171558	1.3657
100.38885090938	0.0447	100.38885090938	0.0440	100.38885090938	0.0165	100.38885090938	0.0265	100.38885090938	0.0296	100.38885090938	0.0280		100.387600079457	1.2252
100.39172283887	0.0446	100.39172283887	0.0466	100.39172283887	0.0166	100.39172283887	0.0270	100.39172283887	0.0292	100.39172283887	0.0296		100.390472028436	1.2349
100.394594809439	0.0470	100.394594809439	0.0463	100.394594809439	0.0173	100.394594809439	0.0269	100.394594809439	0.0285	100.394594809439	0.0299		100.393344018495	1.2696
100.397466821087	0.0450	100.397466821087	0.0465	100.397466821087	0.0167	100.397466821087	0.0268	100.397466821087	0.0284	100.397466821087	0.0299		100.396216049634	1.2902
100.400338873815	0.0429	100.400338873815	0.0431	100.400338873815	0.0162	100.400338873815	0.0272	100.400338873815	0.0283	100.400338873815	0.0297		100.399088121852	1.2212
100.403210967621	0.0404	100.403210967621	0.0462	100.403210967621	0.0160	100.403210967621	0.0280	100.403210967621	0.0277	100.403210967621	0.0303		100.40196023515	1.1776
100.406083102507	0.0411	100.406083102507	0.0458	100.406083102507	0.0155	100.406083102507	0.0295	100.406083102507	0.0277	100.406083102507	0.0296		100.404832389528	1.2209
100.408955278471	0.0418	100.408955278471	0.0481	100.408955278471	0.0152	100.408955278471	0.0296	100.408955278471	0.0292	100.408955278471	0.0298		100.407704584986	1.2572
100.411827495515	0.0415	100.411827495515	0.0440	100.411827495515	0.0153	100.411827495515	0.0285	100.411827495515	0.0278	100.411827495515	0.0301		100.410576821524	1.2327
100.414699753638	0.0428	100.414699753638	0.0429	100.414699753638	0.0160	100.414699753638	0.0280	100.414699753638	0.0267	100.414699753638	0.0309		100.413449099142	1.1505
100.41757205284	0.0412	100.41757205284	0.0423	100.41757205284	0.0164	100.41757205284	0.0273	100.41757205284	0.0277	100.41757205284	0.0297		100.416321417839	1.1745
100.420444393121	0.0428	100.420444393121	0.0437	100.420444393121	0.0165	100.420444393121	0.0295	100.420444393121	0.0293	100.420444393121	0.0294		100.419193777616	1.2663
100.423316774481	0.0431	100.423316774481	0.0443	100.423316774481	0.0156	100.423316774481	0.0305	100.423316774481	0.0301	100.423316774481	0.0285		100.422066178473	1.3494
100.42618919692	0.0425	100.42618919692	0.0450	100.42618919692	0.0150	100.42618919692	0.0297	100.42618919692	0.0294	100.42618919692	0.0286		100.42493862041	1.3639
100.429061660439	0.0418	100.429061660439	0.0438	100.429061660439	0.0150	100.429061660439	0.0279	100.429061660439	0.0288	100.429061660439	0.0262		100.427811103426	1.3196
100.431934165036	0.0427	100.431934165036	0.0443	100.431934165036	0.0156	100.431934165036	0.0285	100.431934165036	0.0280	100.431934165036	0.0258		100.430683627523	1.2520
100.434806710713	0.0421	100.434806710713	0.0458	100.434806710713	0.0161	100.434806710713	0.0288	100.434806710713	0.0299	100.434806710713	0.0280		100.433556192699	1.2620
100.437679297469	0.0425	100.437679297469	0.0443	100.437679297469	0.0171	100.437679297469	0.0289	100.437679297469	0.0290	100.437679297469	0.0292		100.436428798955	1.2905
100.440551925304	0.0427	100.440551925304	0.0446	100.440551925304	0.0157	100.440551925304	0.0300	100.440551925304	0.0279	100.440551925304	0.0292		100.43930144629	1.2800
100.443424594217	0.0397	100.443424594217	0.0454	100.443424594217	0.0168	100.443424594217	0.0304	100.443424594217	0.0268	100.443424594217	0.0286		100.442174134706	1.2791
100.446297304211	0.0398	100.446297304211	0.0481	100.446297304211	0.0165	100.446297304211	0.0294	100.446297304211	0.0282	100.446297304211	0.0266		100.445046864201	1.2342
100.449170055283	0.0433	100.449170055283	0.0489	100.449170055283	0.0158	100.449170055283	0.0302	100.449170055283	0.0285	100.449170055283	0.0274		100.447919634776	1.2169
100.452042847434	0.0433	100.452042847434	0.0480	100.452042847434	0.0155	100.452042847434	0.0291	100.452042847434	0.0282	100.452042847434	0.0276		100.450792446431	1.1444
100.454915680664	0.0427	100.454915680664	0.0464	100.454915680664	0.0161	100.454915680664	0.0305	100.454915680664	0.0284	100.454915680664	0.0273		100.453665299166	1.1621
100.457788554974	0.0455	100.457788554974	0.0480	100.457788554974	0.0160	100.457788554974	0.0281	100.457788554974	0.0281	100.457788554974	0.0289		100.456538192981	1.1975
100.460661470363	0.0456	100.460661470363	0.0488	100.460661470363	0.0160	100.460661470363	0.0275	100.460661470363	0.0282	100.460661470363	0.0293		100.459411127875	1.2324
100.46353442683	0.0430	100.46353442683	0.0486	100.46353442683	0.0166	100.46353442683	0.0292	100.46353442683	0.0280	100.46353442683	0.0294		100.462284103849	1.2992
100.466407424377	0.0433	100.466407424377	0.0477	100.466407424377	0.0171	100.466407424377	0.0285	100.466407424377	0.0292	100.466407424377	0.0280		100.465157120903	1.2926
100.469280463003	0.0420	100.469280463003	0.0471	100.469280463003	0.0168	100.469280463003	0.0275	100.469280463003	0.0280	100.469280463003	0.0286		100.468030179037	1.2780
100.472153542708	0.0436	100.472153542708	0.0462	100.472153542708	0.0160	100.472153542708	0.0265	100.472153542708	0.0277	100.472153542708	0.0295		100.470903278251	1.2515
100.475026663492	0.0403	100.475026663492	0.0476	100.475026663492	0.0160	100.475026663492	0.0252	100.475026663492	0.0289	100.475026663492	0.0285		100.473776418544	1.2153
100.477899825356	0.0422	100.477899825356	0.0487	100.477899825356	0.0152	100.477899825356	0.0265	100.477899825356	0.0274	100.477899825356	0.0284		100.476649599917	1.3025
100.480773028298	0.0409	100.480773028298	0.0475	100.480773028298	0.0150	100.480773028298	0.0270	100.480773028298	0.0287	100.480773028298	0.0259		100.47952282237	1.2722
100.483646272319	0.0393	100.483646272319	0.0482	100.483646272319	0.0163	100.483646272319	0.0277	100.483646272319	0.0295	100.483646272319	0.0264		100.482396085903	1.2676
100.48651955742	0.0412	100.48651955742	0.0461	100.48651955742	0.0173	100.48651955742	0.0272	100.48651955742	0.0295	100.48651955742	0.0278		100.485269390516	1.2566
100.4893928836	0.0428	100.4893928836	0.0441	100.4893928836	0.0174	100.4893928836	0.0287	100.4893928836	0.0282	100.4893928836	0.0289		100.488142736208	1.3176
100.492266250859	0.0417	100.492266250859	0.0431	100.492266250859	0.0174	100.492266250859	0.0280	100.492266250859	0.0296	100.492266250859	0.0300		100.49101612298	1.2370
100.495139659197	0.0438	100.495139659197	0.0425	100.495139659197	0.0157	100.495139659197	0.0274	100.495139659197	0.0290	100.495139659197	0.0293		100.493889550832	1.2880
100.498013108614	0.0435	100.498013108614	0.0433	100.498013108614	0.0150	100.498013108614	0.0280	100.498013108614	0.0263	100.498013108614	0.0281		100.496763019764	1.3181
100.50088659911	0.0416	100.50088659911	0.0435	100.50088659911	0.0145	100.50088659911	0.0287	100.50088659911	0.0263	100.50088659911	0.0287		100.499636529776	1.2972
100.503760130685	0.0391	100.503760130685	0.0446	100.503760130685	0.0159	100.503760130685	0.0286	100.503760130685	0.0282	100.503760130685	0.0273		100.502510080867	1.2696
100.506633703339	0.0382	100.506633703339	0.0452	100.506633703339	0.0154	100.506633703339	0.0304	100.506633703339	0.0289	100.506633703339	0.0281		100.505383673038	1.2622
100.509507317073	0.0390	100.509507317073	0.0449	100.509507317073	0.0144	100.509507317073	0.0305	100.509507317073	0.0285	100.509507317073	0.0303		100.508257306289	1.2758
100.512380971886	0.0383	100.512380971886	0.0463	100.512380971886	0.0154	100.512380971886	0.0297	100.512380971886	0.0281	100.512380971886	0.0298		100.51113098062	1.3002
100.515254667777	0.0389	100.515254667777	0.0476	100.515254667777	0.0159	100.515254667777	0.0290	100.515254667777	0.0281	100.515254667777	0.0291		100.514004696031	1.3553
100.518128404748	0.0411	100.518128404748	0.0492	100.518128404748	0.0165	100.518128404748	0.0273	100.518128404748	0.0282	100.518128404748	0.0290		100.516878452521	1.3134
100.521002182798	0.0410	100.521002182798	0.0498	100.521002182798	0.0164	100.521002182798	0.0281	100.521002182798	0.0281	100.521002182798	0.0290		100.519752250092	1.3565
100.523876001927	0.0407	100.523876001927	0.0447	100.523876001927	0.0151	100.523876001927	0.0275	100.523876001927	0.0266	100.523876001927	0.0274		100.522626088742	1.3469
100.526749862135	0.0399	100.526749862135	0.0467	100.526749862135	0.0155	100.526749862135	0.0280	100.526749862135	0.0262	100.526749862135	0.0277		100.525499968472	1.3609
100.529623763422	0.0404	100.529623763422	0.0469	100.529623763422	0.0158	100.529623763422	0.0303	100.529623763422	0.0275	100.529623763422	0.0280		100.528373889281	1.3313
100.532497705789	0.0440	100.532497705789	0.0470	100.532497705789	0.0167	100.532497705789	0.0292	100.532497705789	0.0295	100.532497705789	0.0286		100.531247851171	1.3186
100.535371689234	0.0438	100.535371689234	0.0449	100.535371689234	0.0161	100.535371689234	0.0277	100.535371689234	0.0303	100.535371689234	0.0272		100.53412185414	1.3479
100.538245713759	0.0404	100.538245713759	0.0452	100.538245713759	0.0158	100.538245713759	0.0289	100.538245713759	0.0294	100.538245713759	0.0275		100.536995898189	1.3336
100.541119779363	0.0400	100.541119779363	0.0446	100.541119779363	0.0157	100.541119779363	0.0293	100.541119779363	0.0295	100.541119779363	0.0273		100.539869983318	1.3583
100.543993886045	0.0403	100.543993886045	0.0454	100.543993886045	0.0168	100.543993886045	0.0284	100.543993886045	0.0284	100.543993886045	0.0274		100.542744109527	1.3336
100.546868033807	0.0410	100.546868033807	0.0441	100.546868033807	0.0160	100.546868033807	0.0275	100.546868033807	0.0289	100.546868033807	0.0274		100.545618276815	1.2999
100.549742222648	0.0414	100.549742222648	0.0477	100.549742222648	0.0165	100.549742222648	0.0263	100.549742222648	0.0290	100.549742222648	0.0267		100.548492485183	1.3109
100.552616452569	0.0408	100.552616452569	0.0493	100.552616452569	0.0165	100.552616452569	0.0276	100.552616452569	0.0268	100.552616452569	0.0256		100.551366734632	1.3045
100.555490723568	0.0442	100.555490723568	0.0495	100.555490723568	0.0161	100.555490723568	0.0274	100.555490723568	0.0266	100.555490723568	0.0263		100.554241025159	1.3176
100.558365035646	0.0429	100.558365035646	0.0488	100.558365035646	0.0160	100.558365035646	0.0285	100.558365035646	0.0274	100.558365035646	0.0280		100.557115356767	1.3507
100.561239388804	0.0410	100.561239388804	0.0477	100.561239388804	0.0152	100.561239388804	0.0277	100.561239388804	0.0285	100.561239388804	0.0295		100.559989729455	1.3469
100.56411378304	0.0409	100.56411378304	0.0483	100.56411378304	0.0161	100.56411378304	0.0276	100.56411378304	0.0299	100.56411378304	0.0315		100.562864143222	1.3622
100.566988218356	0.0424	100.566988218356	0.0512	100.566988218356	0.0160	100.566988218356	0.0278	100.566988218356	0.0283	100.566988218356	0.0296		100.565738598069	1.3609
100.569862694751	0.0422	100.569862694751	0.0492	100.569862694751	0.0162	100.569862694751	0.0265	100.569862694751	0.0282	100.569862694751	0.0294		100.568613093996	1.3632
100.572737212225	0.0426	100.572737212225	0.0466	100.572737212225	0.0162	100.572737212225	0.0285	100.572737212225	0.0292	100.572737212225	0.0301		100.571487631003	1.5220
100.575611770778	0.0443	100.575611770778	0.0476	100.575611770778	0.0154	100.575611770778	0.0278	100.575611770778	0.0283	100.575611770778	0.0291		100.574362209089	1.4713
100.57848637041	0.0433	100.57848637041	0.0474	100.57848637041	0.0150	100.57848637041	0.0280	100.57848637041	0.0289	100.57848637041	0.0293		100.577236828256	1.4062
100.581361011121	0.0438	100.581361011121	0.0491	100.581361011121	0.0162	100.581361011121	0.0270	100.581361011121	0.0288	100.581361011121	0.0282		100.580111488502	1.3834
100.584235692911	0.0448	100.584235692911	0.0469	100.584235692911	0.0152	100.584235692911	0.0269	100.584235692911	0.0276	100.584235692911	0.0280		100.582986189828	1.4267
100.587110415781	0.0449	100.587110415781	0.0497	100.587110415781	0.0152	100.587110415781	0.0271	100.587110415781	0.0271	100.587110415781	0.0284		100.585860932234	1.4883
100.58998517973	0.0434	100.58998517973	0.0482	100.58998517973	0.0158	100.58998517973	0.0267	100.58998517973	0.0292	100.58998517973	0.0272		100.588735715719	1.4479
100.592859984757	0.0446	100.592859984757	0.0465	100.592859984757	0.0157	100.592859984757	0.0274	100.592859984757	0.0304	100.592859984757	0.0285		100.591610540284	1.4868
100.595734830864	0.0457	100.595734830864	0.0461	100.595734830864	0.0162	100.595734830864	0.0271	100.595734830864	0.0308	100.595734830864	0.0295		100.59448540593	1.4358
100.59860971805	0.0468	100.59860971805	0.0491	100.59860971805	0.0162	100.59860971805	0.0278	100.59860971805	0.0273	100.59860971805	0.0294		100.597360312655	1.4591
100.601484646315	0.0445	100.601484646315	0.0500	100.601484646315	0.0165	100.601484646315	0.0310	100.601484646315	0.0273	100.601484646315	0.0285		100.600235260459	1.4483
100.604359615659	0.0416	100.604359615659	0.0484	100.604359615659	0.0154	100.604359615659	0.0308	100.604359615659	0.0295	100.604359615659	0.0270		100.603110249344	1.5585
100.607234626082	0.0396	100.607234626082	0.0507	100.607234626082	0.0156	100.607234626082	0.0292	100.607234626082	0.0287	100.607234626082	0.0268		100.605985279308	1.5073
100.610109677585	0.0388	100.610109677585	0.0503	100.610109677585	0.0154	100.610109677585	0.0279	100.610109677585	0.0287	100.610109677585	0.0282		100.608860350353	1.5493
100.612984770166	0.0393	100.612984770166	0.0473	100.612984770166	0.0151	100.612984770166	0.0296	100.612984770166	0.0282	100.612984770166	0.0290		100.611735462477	1.4554
100.615859903827	0.0406	100.615859903827	0.0483	100.615859903827	0.0158	100.615859903827	0.0294	100.615859903827	0.0287	100.615859903827	0.0284		100.61461061568	1.4195
100.618735078566	0.0425	100.618735078566	0.0456	100.618735078566	0.0157	100.618735078566	0.0307	100.618735078566	0.0281	100.618735078566	0.0271		100.617485809964	1.3561
100.621610294385	0.0436	100.621610294385	0.0466	100.621610294385	0.0150	100.621610294385	0.0301	100.621610294385	0.0284	100.621610294385	0.0280		100.620361045327	1.3946
100.624485551283	0.0424	100.624485551283	0.0459	100.624485551283	0.0154	100.624485551283	0.0293	100.624485551283	0.0279	100.624485551283	0.0288		100.623236321771	1.4254
100.62736084926	0.0406	100.62736084926	0.0459	100.62736084926	0.0147	100.62736084926	0.0286	100.62736084926	0.0276	100.62736084926	0.0286		100.626111639294	1.4723
100.630236188316	0.0419	100.630236188316	0.0468	100.630236188316	0.0147	100.630236188316	0.0278	100.630236188316	0.0274	100.630236188316	0.0281		100.628986997896	1.4514
100.633111568451	0.0422	100.633111568451	0.0448	100.633111568451	0.0157	100.633111568451	0.0278	100.633111568451	0.0296	100.633111568451	0.0271		100.631862397579	1.5398
100.635986989666	0.0424	100.635986989666	0.0462	100.635986989666	0.0162	100.635986989666	0.0279	100.635986989666	0.0300	100.635986989666	0.0282		100.634737838341	1.5315
100.638862451959	0.0411	100.638862451959	0.0493	100.638862451959	0.0159	100.638862451959	0.0263	100.638862451959	0.0296	100.638862451959	0.0279		100.637613320184	1.5510
100.641737955332	0.0420	100.641737955332	0.0507	100.641737955332	0.0164	100.641737955332	0.0261	100.641737955332	0.0297	100.641737955332	0.0279		100.640488843106	1.4290
100.644613499784	0.0404	100.644613499784	0.0478	100.644613499784	0.0163	100.644613499784	0.0257	100.644613499784	0.0313	100.644613499784	0.0279		100.643364407108	1.4598
100.647489085314	0.0399	100.647489085314	0.0453	100.647489085314	0.0152	100.647489085314	0.0256	100.647489085314	0.0286	100.647489085314	0.0273		100.646240012189	1.4173
100.650364711924	0.0406	100.650364711924	0.0460	100.650364711924	0.0150	100.650364711924	0.0274	100.650364711924	0.0285	100.650364711924	0.0275		100.649115658351	1.4150
100.653240379613	0.0415	100.653240379613	0.0435	100.653240379613	0.0148	100.653240379613	0.0287	100.653240379613	0.0276	100.653240379613	0.0291		100.651991345592	1.3897
100.656116088381	0.0408	100.656116088381	0.0459	100.656116088381	0.0145	100.656116088381	0.0286	100.656116088381	0.0266	100.656116088381	0.0292		100.654867073913	1.3306
100.658991838229	0.0397	100.658991838229	0.0456	100.658991838229	0.0153	100.658991838229	0.0289	100.658991838229	0.0270	100.658991838229	0.0294		100.657742843314	1.3537
100.661867629155	0.0402	100.661867629155	0.0482	100.661867629155	0.0156	100.661867629155	0.0277	100.661867629155	0.0275	100.661867629155	0.0281		100.660618653794	1.3843
100.66474346116	0.0418	100.66474346116	0.0468	100.66474346116	0.0158	100.66474346116	0.0274	100.66474346116	0.0284	100.66474346116	0.0281		100.663494505355	1.2854
100.667619334245	0.0417	100.667619334245	0.0470	100.667619334245	0.0168	100.667619334245	0.0268	100.667619334245	0.0285	100.667619334245	0.0267		100.666370397995	1.2709
100.670495248409	0.0403	100.670495248409	0.0498	100.670495248409	0.0167	100.670495248409	0.0263	100.670495248409	0.0281	100.670495248409	0.0265		100.669246331715	1.2596
100.673371203651	0.0414	100.673371203651	0.0494	100.673371203651	0.0163	100.673371203651	0.0256	100.673371203651	0.0264	100.673371203651	0.0281		100.672122306515	1.2643
100.676247199973	0.0418	100.676247199973	0.0500	100.676247199973	0.0152	100.676247199973	0.0263	100.676247199973	0.0277	100.676247199973	0.0279		100.674998322395	1.3071
100.679123237374	0.0409	100.679123237374	0.0462	100.679123237374	0.0159	100.679123237374	0.0266	100.679123237374	0.0292	100.679123237374	0.0278		100.677874379354	1.3579
100.681999315854	0.0432	100.681999315854	0.0445	100.681999315854	0.0163	100.681999315854	0.0271	100.681999315854	0.0291	100.681999315854	0.0286		100.680750477394	1.4012
100.684875435414	0.0418	100.684875435414	0.0432	100.684875435414	0.0155	100.684875435414	0.0285	100.684875435414	0.0298	100.684875435414	0.0281		100.683626616513	1.3481
100.687751596052	0.0415	100.687751596052	0.0472	100.687751596052	0.0147	100.687751596052	0.0270	100.687751596052	0.0296	100.687751596052	0.0256		100.686502796712	1.3438
100.690627797769	0.0395	100.690627797769	0.0469	100.690627797769	0.0148	100.690627797769	0.0278	100.690627797769	0.0291	100.690627797769	0.0260		100.68937901799	1.2956
100.693504040566	0.0423	100.693504040566	0.0479	100.693504040566	0.0149	100.693504040566	0.0280	100.693504040566	0.0271	100.693504040566	0.0273		100.692255280349	1.3219
100.696380324442	0.0415	100.696380324442	0.0462	100.696380324442	0.0147	100.696380324442	0.0288	100.696380324442	0.0274	100.696380324442	0.0299		100.695131583787	1.3321
100.699256649396	0.0401	100.699256649396	0.0467	100.699256649396	0.0152	100.699256649396	0.0288	100.699256649396	0.0293	100.699256649396	0.0291		100.698007928305	1.3185
100.70213301543	0.0405	100.70213301543	0.0464	100.70213301543	0.0150	100.70213301543	0.0271	100.70213301543	0.0302	100.70213301543	0.0289		100.700884313903	1.3071
100.705009422543	0.0422	100.705009422543	0.0458	100.705009422543	0.0153	100.705009422543	0.0275	100.705009422543	0.0278	100.705009422543	0.0279		100.703760740581	1.3211
100.707885870735	0.0447	100.707885870735	0.0457	100.707885870735	0.0157	100.707885870735	0.0272	100.707885870735	0.0287	100.707885870735	0.0280		100.706637208338	1.2767
100.710762360007	0.0417	100.710762360007	0.0492	100.710762360007	0.0156	100.710762360007	0.0272	100.710762360007	0.0272	100.710762360007	0.0284		100.709513717176	1.3339
100.713638890357	0.0432	100.713638890357	0.0488	100.713638890357	0.0141	100.713638890357	0.0277	100.713638890357	0.0268	100.713638890357	0.0289		100.712390267093	1.3222
100.716515461786	0.0457	100.716515461786	0.0497	100.716515461786	0.0146	100.716515461786	0.0278	100.716515461786	0.0282	100.716515461786	0.0275		100.71526685809	1.2990
100.719392074295	0.0425	100.719392074295	0.0491	100.719392074295	0.0147	100.719392074295	0.0273	100.719392074295	0.0280	100.719392074295	0.0272		100.718143490167	1.3055
100.722268727883	0.0426	100.722268727883	0.0475	100.722268727883	0.0149	100.722268727883	0.0266	100.722268727883	0.0305	100.722268727883	0.0256		100.721020163323	1.3137
100.725145422549	0.0436	100.725145422549	0.0479	100.725145422549	0.0154	100.725145422549	0.0276	100.725145422549	0.0296	100.725145422549	0.0264		100.72389687756	1.2813
100.728022158295	0.0442	100.728022158295	0.0473	100.728022158295	0.0149	100.728022158295	0.0265	100.728022158295	0.0287	100.728022158295	0.0271		100.726773632876	1.2829
100.73089893512	0.0412	100.73089893512	0.0468	100.73089893512	0.0155	100.73089893512	0.0273	100.73089893512	0.0287	100.73089893512	0.0255		100.729650429272	1.2018
100.733775753024	0.0392	100.733775753024	0.0469	100.733775753024	0.0150	100.733775753024	0.0272	100.733775753024	0.0288	100.733775753024	0.0261		100.732527266747	1.2028
100.736652612007	0.0409	100.736652612007	0.0477	100.736652612007	0.0166	100.736652612007	0.0284	100.736652612007	0.0286	100.736652612007	0.0262		100.735404145303	1.2309
100.73952951207	0.0418	100.73952951207	0.0476	100.73952951207	0.0165	100.73952951207	0.0260	100.73952951207	0.0301	100.73952951207	0.0274		100.738281064938	1.2332
100.742406453211	0.0417	100.742406453211	0.0494	100.742406453211	0.0166	100.742406453211	0.0255	100.742406453211	0.0310	100.742406453211	0.0272		100.741158025654	1.2046
100.745283435432	0.0422	100.745283435432	0.0493	100.745283435432	0.0161	100.745283435432	0.0258	100.745283435432	0.0301	100.745283435432	0.0267		100.744035027449	1.2217
100.748160458731	0.0431	100.748160458731	0.0481	100.748160458731	0.0150	100.748160458731	0.0248	100.748160458731	0.0274	100.748160458731	0.0273		100.746912070323	1.2044
100.75103752311	0.0383	100.75103752311	0.0464	100.75103752311	0.0155	100.75103752311	0.0271	100.75103752311	0.0265	100.75103752311	0.0286		100.749789154278	1.2224
100.753914628568	0.0403	100.753914628568	0.0444	100.753914628568	0.0154	100.753914628568	0.0262	100.753914628568	0.0276	100.753914628568	0.0288		100.752666279312	1.2627
100.756791775105	0.0416	100.756791775105	0.0471	100.756791775105	0.0161	100.756791775105	0.0286	100.756791775105	0.0276	100.756791775105	0.0289		100.755543445427	1.3366
100.759668962721	0.0426	100.759668962721	0.0438	100.759668962721	0.0153	100.759668962721	0.0272	100.759668962721	0.0299	100.759668962721	0.0283		100.758420652621	1.3670
100.762546191416	0.0415	100.762546191416	0.0472	100.762546191416	0.0161	100.762546191416	0.0254	100.762546191416	0.0302	100.762546191416	0.0271		100.761297900894	1.3589
100.765423461191	0.0432	100.765423461191	0.0484	100.765423461191	0.0146	100.765423461191	0.0264	100.765423461191	0.0290	100.765423461191	0.0266		100.764175190248	1.3356
100.768300772044	0.0415	100.768300772044	0.0505	100.768300772044	0.0148	100.768300772044	0.0271	100.768300772044	0.0268	100.768300772044	0.0281		100.767052520681	1.2551
100.771178123977	0.0409	100.771178123977	0.0466	100.771178123977	0.0150	100.771178123977	0.0275	100.771178123977	0.0280	100.771178123977	0.0282		100.769929892195	1.3087
100.774055516988	0.0410	100.774055516988	0.0451	100.774055516988	0.0154	100.774055516988	0.0260	100.774055516988	0.0295	100.774055516988	0.0270		100.772807304788	1.3367
100.776932951079	0.0428	100.776932951079	0.0478	100.776932951079	0.0161	100.776932951079	0.0259	100.776932951079	0.0289	100.776932951079	0.0283		100.77568475846	1.3810
100.779810426249	0.0415	100.779810426249	0.0474	100.779810426249	0.0156	100.779810426249	0.0261	100.779810426249	0.0279	100.779810426249	0.0286		100.778562253213	1.3504
100.782687942498	0.0405	100.782687942498	0.0477	100.782687942498	0.0152	100.782687942498	0.0281	100.782687942498	0.0301	100.782687942498	0.0285		100.781439789046	1.3550
100.785565499826	0.0426	100.785565499826	0.0511	100.785565499826	0.0159	100.785565499826	0.0289	100.785565499826	0.0273	100.785565499826	0.0271		100.784317365958	1.3785
100.788443098233	0.0420	100.788443098233	0.0495	100.788443098233	0.0152	100.788443098233	0.0263	100.788443098233	0.0273	100.788443098233	0.0287		100.78719498395	1.3912
100.791320737719	0.0394	100.791320737719	0.0473	100.791320737719	0.0154	100.791320737719	0.0260	100.791320737719	0.0266	100.791320737719	0.0294		100.790072643022	1.3826
100.794198418285	0.0400	100.794198418285	0.0472	100.794198418285	0.0144	100.794198418285	0.0260	100.794198418285	0.0275	100.794198418285	0.0305		100.792950343173	1.3621
100.797076139929	0.0429	100.797076139929	0.0469	100.797076139929	0.0156	100.797076139929	0.0261	100.797076139929	0.0270	100.797076139929	0.0288		100.795828084405	1.3392
100.799953902653	0.0427	100.799953902653	0.0466	100.799953902653	0.0152	100.799953902653	0.0261	100.799953902653	0.0266	100.799953902653	0.0281		100.798705866716	1.3293
100.802831706456	0.0405	100.802831706456	0.0456	100.802831706456	0.0148	100.802831706456	0.0264	100.802831706456	0.0276	100.802831706456	0.0280		100.801583690107	1.3120
100.805709551338	0.0416	100.805709551338	0.0463	100.805709551338	0.0144	100.805709551338	0.0263	100.805709551338	0.0278	100.805709551338	0.0284		100.804461554578	1.2821
100.808587437298	0.0402	100.808587437298	0.0472	100.808587437298	0.0143	100.808587437298	0.0270	100.808587437298	0.0271	100.808587437298	0.0277		100.807339460129	1.3387
100.811465364339	0.0414	100.811465364339	0.0449	100.811465364339	0.0155	100.811465364339	0.0267	100.811465364339	0.0286	100.811465364339	0.0291		100.810217406759	1.3282
100.814343332458	0.0392	100.814343332458	0.0466	100.814343332458	0.0148	100.814343332458	0.0269	100.814343332458	0.0291	100.814343332458	0.0281		100.813095394469	1.3602
100.817221341656	0.0425	100.817221341656	0.0463	100.817221341656	0.0150	100.817221341656	0.0264	100.817221341656	0.0278	100.817221341656	0.0274		100.81597342326	1.3555
100.820099391933	0.0431	100.820099391933	0.0470	100.820099391933	0.0160	100.820099391933	0.0269	100.820099391933	0.0276	100.820099391933	0.0267		100.818851493129	1.3683
100.82297748329	0.0440	100.82297748329	0.0463	100.82297748329	0.0161	100.82297748329	0.0265	100.82297748329	0.0280	100.82297748329	0.0266		100.821729604079	1.3838
100.825855615726	0.0415	100.825855615726	0.0465	100.825855615726	0.0155	100.825855615726	0.0283	100.825855615726	0.0280	100.825855615726	0.0267		100.824607756109	1.4030
100.82873378924	0.0391	100.82873378924	0.0462	100.82873378924	0.0153	100.82873378924	0.0274	100.82873378924	0.0292	100.82873378924	0.0277		100.827485949218	1.4149
100.831612003834	0.0381	100.831612003834	0.0479	100.831612003834	0.0160	100.831612003834	0.0291	100.831612003834	0.0292	100.831612003834	0.0275		100.830364183407	1.4308
100.834490259507	0.0382	100.834490259507	0.0487	100.834490259507	0.0150	100.834490259507	0.0288	100.834490259507	0.0292	100.834490259507	0.0285		100.833242458676	1.3693
100.837368556259	0.0378	100.837368556259	0.0450	100.837368556259	0.0153	100.837368556259	0.0283	100.837368556259	0.0298	100.837368556259	0.0280		100.836120775025	1.4267
100.84024689409	0.0379	100.84024689409	0.0442	100.84024689409	0.0146	100.84024689409	0.0261	100.84024689409	0.0301	100.84024689409	0.0285		100.838999132453	1.4104
100.843125273001	0.0376	100.843125273001	0.0465	100.843125273001	0.0149	100.843125273001	0.0264	100.843125273001	0.0293	100.843125273001	0.0271		100.841877530962	1.3721
100.84600369299	0.0389	100.84600369299	0.0465	100.84600369299	0.0146	100.84600369299	0.0256	100.84600369299	0.0304	100.84600369299	0.0263		100.84475597055	1.3792
100.848882154059	0.0404	100.848882154059	0.0494	100.848882154059	0.0150	100.848882154059	0.0276	100.848882154059	0.0296	100.848882154059	0.0254		100.847634451218	1.4129
100.851760656206	0.0414	100.851760656206	0.0474	100.851760656206	0.0153	100.851760656206	0.0270	100.851760656206	0.0307	100.851760656206	0.0258		100.850512972965	1.4693
100.854639199433	0.0424	100.854639199433	0.0471	100.854639199433	0.0153	100.854639199433	0.0277	100.854639199433	0.0309	100.854639199433	0.0273		100.853391535793	1.4855
100.857517783739	0.0430	100.857517783739	0.0475	100.857517783739	0.0146	100.857517783739	0.0292	100.857517783739	0.0290	100.857517783739	0.0279		100.8562701397	1.5274
100.860396409124	0.0439	100.860396409124	0.0457	100.860396409124	0.0152	100.860396409124	0.0286	100.860396409124	0.0269	100.860396409124	0.0277		100.859148784687	1.4698
100.863275075588	0.0419	100.863275075588	0.0461	100.863275075588	0.0146	100.863275075588	0.0278	100.863275075588	0.0253	100.863275075588	0.0259		100.862027470754	1.4261
100.866153783131	0.0408	100.866153783131	0.0456	100.866153783131	0.0155	100.866153783131	0.0247	100.866153783131	0.0264	100.866153783131	0.0257		100.864906197901	1.4596
100.869032531753	0.0396	100.869032531753	0.0439	100.869032531753	0.0153	100.869032531753	0.0254	100.869032531753	0.0288	100.869032531753	0.0261		100.867784966128	1.4086
100.871911321455	0.0402	100.871911321455	0.0453	100.871911321455	0.0157	100.871911321455	0.0254	100.871911321455	0.0289	100.871911321455	0.0276		100.870663775434	1.3938
100.874790152235	0.0417	100.874790152235	0.0430	100.874790152235	0.0159	100.874790152235	0.0268	100.874790152235	0.0283	100.874790152235	0.0259		100.87354262582	1.3708
100.877669024095	0.0432	100.877669024095	0.0442	100.877669024095	0.0160	100.877669024095	0.0261	100.877669024095	0.0284	100.877669024095	0.0255		100.876421517286	1.3996
100.880547937033	0.0407	100.880547937033	0.0443	100.880547937033	0.0151	100.880547937033	0.0264	100.880547937033	0.0286	100.880547937033	0.0255		100.879300449832	1.3499
100.883426891051	0.0401	100.883426891051	0.0454	100.883426891051	0.0145	100.883426891051	0.0258	100.883426891051	0.0284	100.883426891051	0.0257		100.882179423458	1.3752
100.886305886148	0.0377	100.886305886148	0.0458	100.886305886148	0.0148	100.886305886148	0.0258	100.886305886148	0.0274	100.886305886148	0.0255		100.885058438163	1.3644
100.889184922324	0.0404	100.889184922324	0.0441	100.889184922324	0.0147	100.889184922324	0.0265	100.889184922324	0.0285	100.889184922324	0.0263		100.887937493948	1.3186
100.892063999579	0.0400	100.892063999579	0.0452	100.892063999579	0.0146	100.892063999579	0.0269	100.892063999579	0.0280	100.892063999579	0.0265		100.890816590813	1.2793
100.894943117914	0.0414	100.894943117914	0.0438	100.894943117914	0.0154	100.894943117914	0.0273	100.894943117914	0.0270	100.894943117914	0.0268		100.893695728758	1.2734
100.897822277327	0.0409	100.897822277327	0.0438	100.897822277327	0.0154	100.897822277327	0.0273	100.897822277327	0.0272	100.897822277327	0.0269		100.896574907783	1.3076
100.90070147782	0.0406	100.90070147782	0.0449	100.90070147782	0.0142	100.90070147782	0.0267	100.90070147782	0.0274	100.90070147782	0.0267		100.899454127887	1.3341
100.903580719391	0.0421	100.903580719391	0.0467	100.903580719391	0.0150	100.903580719391	0.0278	100.903580719391	0.0265	100.903580719391	0.0272		100.902333389071	1.4552
100.906460002042	0.0432	100.906460002042	0.0480	100.906460002042	0.0154	100.906460002042	0.0277	100.906460002042	0.0283	100.906460002042	0.0279		100.905212691335	1.4424
100.909339325772	0.0410	100.909339325772	0.0451	100.909339325772	0.0158	100.909339325772	0.0300	100.909339325772	0.0285	100.909339325772	0.0280		100.908092034679	1.4669
100.912218690581	0.0419	100.912218690581	0.0478	100.912218690581	0.0172	100.912218690581	0.0291	100.912218690581	0.0286	100.912218690581	0.0276		100.910971419103	1.4233
100.915098096469	0.0413	100.915098096469	0.0487	100.915098096469	0.0165	100.915098096469	0.0293	100.915098096469	0.0281	100.915098096469	0.0268		100.913850844606	1.3900
100.917977543436	0.0399	100.917977543436	0.0475	100.917977543436	0.0148	100.917977543436	0.0299	100.917977543436	0.0276	100.917977543436	0.0274		100.916730311189	1.3986
100.920857031482	0.0404	100.920857031482	0.0485	100.920857031482	0.0139	100.920857031482	0.0286	100.920857031482	0.0298	100.920857031482	0.0266		100.919609818852	1.3514
100.923736560607	0.0413	100.923736560607	0.0488	100.923736560607	0.0145	100.923736560607	0.0273	100.923736560607	0.0299	100.923736560607	0.0270		100.922489367595	1.3607
100.926616130812	0.0433	100.926616130812	0.0494	100.926616130812	0.0152	100.926616130812	0.0252	100.926616130812	0.0286	100.926616130812	0.0283		100.925368957418	1.3489
100.929495742095	0.0434	100.929495742095	0.0502	100.929495742095	0.0160	100.929495742095	0.0279	100.929495742095	0.0295	100.929495742095	0.0278		100.92824858832	1.3719
100.932375394458	0.0468	100.932375394458	0.0521	100.932375394458	0.0167	100.932375394458	0.0281	100.932375394458	0.0321	100.932375394458	0.0308		100.931128260303	1.4749
100.9352550879	0.0551	100.9352550879	0.0626	100.9352550879	0.0199	100.9352550879	0.0364	100.9352550879	0.0444	100.9352550879	0.0361		100.934007973365	2.0335
100.938134822421	0.0768	100.938134822421	0.0871	100.938134822421	0.0270	100.938134822421	0.0558	100.938134822421	0.0672	100.938134822421	0.0521		100.936887727507	3.2929
100.941014598021	0.1045	100.941014598021	0.1101	100.941014598021	0.0373	100.941014598021	0.0758	100.941014598021	0.0939	100.941014598021	0.0641		100.939767522728	4.8589
100.9438944147	0.1162	100.9438944147	0.1223	100.9438944147	0.0409	100.9438944147	0.0847	100.9438944147	0.1017	100.9438944147	0.0674		100.94264735903	6.0858
100.946774272458	0.1047	100.946774272458	0.1107	100.946774272458	0.0379	100.946774272458	0.0738	100.946774272458	0.0879	100.946774272458	0.0599		100.945527236411	6.0602
100.949654171296	0.0860	100.949654171296	0.0924	100.949654171296	0.0278	100.949654171296	0.0540	100.949654171296	0.0684	100.949654171296	0.0460		100.948407154872	4.7792
100.952534111212	0.0677	100.952534111212	0.0775	100.952534111212	0.0233	100.952534111212	0.0452	100.952534111212	0.0515	100.952534111212	0.0372		100.951287114413	3.3540
100.955414092208	0.0570	100.955414092208	0.0682	100.955414092208	0.0195	100.955414092208	0.0403	100.955414092208	0.0419	100.955414092208	0.0342		100.954167115034	2.4768
100.958294114283	0.0521	100.958294114283	0.0653	100.958294114283	0.0199	100.958294114283	0.0387	100.958294114283	0.0410	100.958294114283	0.0338		100.957047156734	2.1543
100.961174177436	0.0513	100.961174177436	0.0602	100.961174177436	0.0197	100.961174177436	0.0365	100.961174177436	0.0412	100.961174177436	0.0342		100.959927239514	2.0480
100.964054281669	0.0516	100.964054281669	0.0566	100.964054281669	0.0203	100.964054281669	0.0382	100.964054281669	0.0400	100.964054281669	0.0332		100.962807363374	2.0337
100.966934426981	0.0502	100.966934426981	0.0548	100.966934426981	0.0184	100.966934426981	0.0373	100.966934426981	0.0379	100.966934426981	0.0337		100.965687528314	1.9886
100.969814613372	0.0513	100.969814613372	0.0518	100.969814613372	0.0182	100.969814613372	0.0360	100.969814613372	0.0355	100.969814613372	0.0328		100.968567734334	1.9496
100.972694840843	0.0490	100.972694840843	0.0525	100.972694840843	0.0185	100.972694840843	0.0345	100.972694840843	0.0332	100.972694840843	0.0316		100.971447981434	1.8345
100.975575109392	0.0470	100.975575109392	0.0540	100.975575109392	0.0181	100.975575109392	0.0311	100.975575109392	0.0312	100.975575109392	0.0312		100.974328269613	1.7369
100.97845541902	0.0427	100.97845541902	0.0541	100.97845541902	0.0179	100.97845541902	0.0311	100.97845541902	0.0324	100.97845541902	0.0295		100.977208598872	1.6568
100.981335769728	0.0418	100.981335769728	0.0515	100.981335769728	0.0167	100.981335769728	0.0315	100.981335769728	0.0330	100.981335769728	0.0298		100.980088969211	1.5967
100.984216161515	0.0416	100.984216161515	0.0504	100.984216161515	0.0160	100.984216161515	0.0337	100.984216161515	0.0332	100.984216161515	0.0299		100.98296938063	1.5449
100.987096594381	0.0460	100.987096594381	0.0535	100.987096594381	0.0168	100.987096594381	0.0332	100.987096594381	0.0334	100.987096594381	0.0296		100.985849833128	1.5231
100.989977068325	0.0472	100.989977068325	0.0561	100.989977068325	0.0166	100.989977068325	0.0345	100.989977068325	0.0346	100.989977068325	0.0299		100.988730326707	1.5811
100.99285758335	0.0473	100.99285758335	0.0529	100.99285758335	0.0153	100.99285758335	0.0319	100.99285758335	0.0346	100.99285758335	0.0288		100.991610861365	1.6179
100.995738139453	0.0454	100.995738139453	0.0496	100.995738139453	0.0146	100.995738139453	0.0324	100.995738139453	0.0322	100.995738139453	0.0295		100.994491437103	1.5863
100.998618736635	0.0434	100.998618736635	0.0470	100.998618736635	0.0142	100.998618736635	0.0315	100.998618736635	0.0305	100.998618736635	0.0282		100.99737205392	1.5516
101.001499374896	0.0427	101.001499374896	0.0498	101.001499374896	0.0151	101.001499374896	0.0306	101.001499374896	0.0292	101.001499374896	0.0270		101.000252711818	1.5268
101.004380054237	0.0419	101.004380054237	0.0501	101.004380054237	0.0170	101.004380054237	0.0311	101.004380054237	0.0294	101.004380054237	0.0278		101.003133410795	1.5116
101.007260774656	0.0429	101.007260774656	0.0500	101.007260774656	0.0177	101.007260774656	0.0304	101.007260774656	0.0331	101.007260774656	0.0289		101.006014150853	1.4955
101.010141536155	0.0441	101.010141536155	0.0532	101.010141536155	0.0184	101.010141536155	0.0305	101.010141536155	0.0358	101.010141536155	0.0314		101.00889493199	1.5802
101.013022338733	0.0483	101.013022338733	0.0562	101.013022338733	0.0206	101.013022338733	0.0308	101.013022338733	0.0372	101.013022338733	0.0332		101.011775754206	1.7040
101.01590318239	0.0512	101.01590318239	0.0546	101.01590318239	0.0218	101.01590318239	0.0326	101.01590318239	0.0355	101.01590318239	0.0349		101.014656617503	1.7617
101.018784067126	0.0501	101.018784067126	0.0543	101.018784067126	0.0236	101.018784067126	0.0338	101.018784067126	0.0332	101.018784067126	0.0352		101.017537521879	1.7338
101.021664992941	0.0536	101.021664992941	0.0575	101.021664992941	0.0239	101.021664992941	0.0333	101.021664992941	0.0331	101.021664992941	0.0342		101.020418467335	1.6155
101.024545959835	0.0480	101.024545959835	0.0549	101.024545959835	0.0231	101.024545959835	0.0324	101.024545959835	0.0338	101.024545959835	0.0341		101.023299453871	1.6159
101.027426967808	0.0475	101.027426967808	0.0541	101.027426967808	0.0211	101.027426967808	0.0308	101.027426967808	0.0316	101.027426967808	0.0335		101.026180481487	1.4542
101.030308016861	0.0441	101.030308016861	0.0515	101.030308016861	0.0185	101.030308016861	0.0290	101.030308016861	0.0289	101.030308016861	0.0322		101.029061550183	1.4652
101.033189106992	0.0441	101.033189106992	0.0510	101.033189106992	0.0187	101.033189106992	0.0283	101.033189106992	0.0294	101.033189106992	0.0324		101.031942659958	1.5072
101.036070238203	0.0481	101.036070238203	0.0498	101.036070238203	0.0190	101.036070238203	0.0293	101.036070238203	0.0328	101.036070238203	0.0326		101.034823810813	1.6049
101.038951410493	0.0488	101.038951410493	0.0524	101.038951410493	0.0193	101.038951410493	0.0299	101.038951410493	0.0336	101.038951410493	0.0343		101.037705002748	1.6852
101.041832623862	0.0494	101.041832623862	0.0499	101.041832623862	0.0187	101.041832623862	0.0329	101.041832623862	0.0353	101.041832623862	0.0343		101.040586235763	1.6587
101.04471387831	0.0451	101.04471387831	0.0497	101.04471387831	0.0180	101.04471387831	0.0337	101.04471387831	0.0345	101.04471387831	0.0331		101.043467509858	1.6108
101.047595173837	0.0466	101.047595173837	0.0479	101.047595173837	0.0181	101.047595173837	0.0343	101.047595173837	0.0346	101.047595173837	0.0367		101.046348825032	1.4886
101.050476510443	0.0618	101.050476510443	0.0645	101.050476510443	0.0251	101.050476510443	0.0461	101.050476510443	0.0497	101.050476510443	0.0675		101.049230181286	1.4544
101.053357888128	0.1016	101.053357888128	0.1116	101.053357888128	0.0572	101.053357888128	0.0980	101.053357888128	0.0878	101.053357888128	0.1566		101.052111578621	1.5547
101.056239306893	0.1700	101.056239306893	0.1715	101.056239306893	0.1077	101.056239306893	0.1598	101.056239306893	0.1498	101.056239306893	0.2845		101.054993017034	1.7339
101.059120766736	0.2135	101.059120766736	0.2227	101.059120766736	0.1508	101.059120766736	0.1997	101.059120766736	0.1889	101.059120766736	0.3570		101.057874496528	1.9763
101.062002267659	0.2041	101.062002267659	0.2223	101.062002267659	0.1501	101.062002267659	0.1884	101.062002267659	0.1840	101.062002267659	0.3404		101.060756017101	2.7439
101.064883809661	0.1679	101.064883809661	0.2029	101.064883809661	0.1227	101.064883809661	0.1547	101.064883809661	0.1539	101.064883809661	0.2678		101.063637578755	5.5210
101.067765392742	0.1476	101.067765392742	0.1816	101.067765392742	0.0963	101.067765392742	0.1337	101.067765392742	0.1327	101.067765392742	0.2155		101.066519181488	10.5603
101.070647016902	0.1550	101.070647016902	0.1724	101.070647016902	0.0846	101.070647016902	0.1171	101.070647016902	0.1265	101.070647016902	0.1842		101.069400825301	15.3578
101.073528682141	0.1650	101.073528682141	0.1783	101.073528682141	0.0851	101.073528682141	0.1186	101.073528682141	0.1185	101.073528682141	0.1672		101.072282510193	16.2305
101.076410388459	0.1725	101.076410388459	0.1779	101.076410388459	0.0882	101.076410388459	0.1094	101.076410388459	0.1100	101.076410388459	0.1521		101.075164236166	13.4044
101.079292135856	0.1649	101.079292135856	0.1608	101.079292135856	0.0790	101.079292135856	0.0975	101.079292135856	0.1034	101.079292135856	0.1319		101.078046003218	8.9306
101.082173924333	0.1434	101.082173924333	0.1383	101.082173924333	0.0649	101.082173924333	0.0843	101.082173924333	0.0905	101.082173924333	0.1148		101.08092781135	5.8790
101.085055753888	0.1136	101.085055753888	0.1111	101.085055753888	0.0532	101.085055753888	0.0702	101.085055753888	0.0798	101.085055753888	0.0955		101.083809660562	4.3902
101.087937624523	0.0889	101.087937624523	0.0966	101.087937624523	0.0473	101.087937624523	0.0624	101.087937624523	0.0688	101.087937624523	0.0873		101.086691550854	3.8542
101.090819536237	0.0823	101.090819536237	0.0873	101.090819536237	0.0459	101.090819536237	0.0568	101.090819536237	0.0632	101.090819536237	0.0843		101.089573482225	3.6372
101.09370148903	0.0803	101.09370148903	0.0828	101.09370148903	0.0415	101.09370148903	0.0557	101.09370148903	0.0579	101.09370148903	0.0810		101.092455454676	3.4525
101.096583482902	0.0809	101.096583482902	0.0800	101.096583482902	0.0378	101.096583482902	0.0520	101.096583482902	0.0568	101.096583482902	0.0752		101.095337468208	3.3122
101.099465517853	0.0742	101.099465517853	0.0786	101.099465517853	0.0362	101.099465517853	0.0523	101.099465517853	0.0551	101.099465517853	0.0701		101.098219522818	3.2743
101.102347593883	0.0776	101.102347593883	0.0828	101.102347593883	0.0368	101.102347593883	0.0555	101.102347593883	0.0591	101.102347593883	0.0696		101.101101618509	3.6376
101.105229710992	0.0789	101.105229710992	0.0920	101.105229710992	0.0402	101.105229710992	0.0611	101.105229710992	0.0614	101.105229710992	0.0710		101.10398375528	4.1879
101.108111869181	0.0797	101.108111869181	0.0991	101.108111869181	0.0416	101.108111869181	0.0607	101.108111869181	0.0646	101.108111869181	0.0682		101.10686593313	4.5716
101.110994068448	0.0778	101.110994068448	0.0936	101.110994068448	0.0398	101.110994068448	0.0556	101.110994068448	0.0638	101.110994068448	0.0664		101.10974815206	4.3090
101.113876308795	0.0751	101.113876308795	0.0896	101.113876308795	0.0381	101.113876308795	0.0490	101.113876308795	0.0588	101.113876308795	0.0600		101.11263041207	3.5687
101.116758590221	0.0683	101.116758590221	0.0781	101.116758590221	0.0340	101.116758590221	0.0482	101.116758590221	0.0535	101.116758590221	0.0532		101.11551271316	2.9486
101.119640912726	0.0585	101.119640912726	0.0694	101.119640912726	0.0302	101.119640912726	0.0442	101.119640912726	0.0475	101.119640912726	0.0468		101.118395055329	2.5650
101.12252327631	0.0529	101.12252327631	0.0635	101.12252327631	0.0263	101.12252327631	0.0407	101.12252327631	0.0423	101.12252327631	0.0426		101.121277438579	2.3835
101.125405680973	0.0517	101.125405680973	0.0624	101.125405680973	0.0250	101.125405680973	0.0362	101.125405680973	0.0382	101.125405680973	0.0419		101.124159862908	2.2924
101.128288126715	0.0538	101.128288126715	0.0603	101.128288126715	0.0241	101.128288126715	0.0352	101.128288126715	0.0355	101.128288126715	0.0402		101.127042328317	2.2414
101.131170613536	0.0524	101.131170613536	0.0581	101.131170613536	0.0247	101.131170613536	0.0348	101.131170613536	0.0370	101.131170613536	0.0392		101.129924834805	2.0956
101.134053141437	0.0516	101.134053141437	0.0582	101.134053141437	0.0224	101.134053141437	0.0337	101.134053141437	0.0350	101.134053141437	0.0370		101.132807382374	1.9911
101.136935710416	0.0509	101.136935710416	0.0549	101.136935710416	0.0225	101.136935710416	0.0318	101.136935710416	0.0352	101.136935710416	0.0369		101.135689971022	1.9151
101.139818320475	0.0490	101.139818320475	0.0525	101.139818320475	0.0209	101.139818320475	0.0325	101.139818320475	0.0341	101.139818320475	0.0373		101.13857260075	1.8400
101.142700971613	0.0456	101.142700971613	0.0539	101.142700971613	0.0203	101.142700971613	0.0323	101.142700971613	0.0334	101.142700971613	0.0347		101.141455271558	1.8029
101.145583663829	0.0466	101.145583663829	0.0547	101.145583663829	0.0192	101.145583663829	0.0316	101.145583663829	0.0334	101.145583663829	0.0328		101.144337983446	1.7831
101.148466397125	0.0465	101.148466397125	0.0527	101.148466397125	0.0184	101.148466397125	0.0297	101.148466397125	0.0341	101.148466397125	0.0335		101.147220736414	1.7918
101.151349171501	0.0484	101.151349171501	0.0490	101.151349171501	0.0186	101.151349171501	0.0324	101.151349171501	0.0352	101.151349171501	0.0344		101.150103530461	1.7374
101.154231986955	0.0492	101.154231986955	0.0492	101.154231986955	0.0198	101.154231986955	0.0319	101.154231986955	0.0336	101.154231986955	0.0376		101.152986365588	1.7018
101.157114843488	0.0481	101.157114843488	0.0505	101.157114843488	0.0192	101.157114843488	0.0319	101.157114843488	0.0344	101.157114843488	0.0377		101.155869241795	1.6352
101.1599977411	0.0456	101.1599977411	0.0495	101.1599977411	0.0168	101.1599977411	0.0314	101.1599977411	0.0346	101.1599977411	0.0361		101.158752159082	1.6989
101.162880679792	0.0446	101.162880679792	0.0488	101.162880679792	0.0172	101.162880679792	0.0303	101.162880679792	0.0324	101.162880679792	0.0335		101.161635117449	1.8094
101.165763659563	0.0437	101.165763659563	0.0483	101.165763659563	0.0176	101.165763659563	0.0308	101.165763659563	0.0308	101.165763659563	0.0332		101.164518116895	1.8563
101.168646680412	0.0442	101.168646680412	0.0468	101.168646680412	0.0180	101.168646680412	0.0302	101.168646680412	0.0299	101.168646680412	0.0315		101.167401157421	1.9274
101.171529742341	0.0425	101.171529742341	0.0507	101.171529742341	0.0171	101.171529742341	0.0322	101.171529742341	0.0316	101.171529742341	0.0320		101.170284239027	1.8063
101.174412845349	0.0442	101.174412845349	0.0477	101.174412845349	0.0168	101.174412845349	0.0307	101.174412845349	0.0313	101.174412845349	0.0316		101.173167361713	1.6413
101.177295989436	0.0450	101.177295989436	0.0492	101.177295989436	0.0172	101.177295989436	0.0305	101.177295989436	0.0299	101.177295989436	0.0307		101.176050525479	1.6033
101.180179174602	0.0442	101.180179174602	0.0464	101.180179174602	0.0170	101.180179174602	0.0291	101.180179174602	0.0286	101.180179174602	0.0296		101.178933730324	1.5801
101.183062400848	0.0430	101.183062400848	0.0473	101.183062400848	0.0163	101.183062400848	0.0296	101.183062400848	0.0287	101.183062400848	0.0293		101.181816976249	1.6321
101.185945668172	0.0427	101.185945668172	0.0466	101.185945668172	0.0160	101.185945668172	0.0280	101.185945668172	0.0298	101.185945668172	0.0309		101.184700263254	1.6008
101.188828976576	0.0412	101.188828976576	0.0466	101.188828976576	0.0162	101.188828976576	0.0288	101.188828976576	0.0302	101.188828976576	0.0320		101.187583591339	1.5835
101.191712326058	0.0410	101.191712326058	0.0482	101.191712326058	0.0168	101.191712326058	0.0312	101.191712326058	0.0294	101.191712326058	0.0310		101.190466960504	1.5510
101.19459571662	0.0414	101.19459571662	0.0478	101.19459571662	0.0160	101.19459571662	0.0317	101.19459571662	0.0290	101.19459571662	0.0305		101.193350370748	1.5965
101.197479148261	0.0411	101.197479148261	0.0465	101.197479148261	0.0164	101.197479148261	0.0305	101.197479148261	0.0293	101.197479148261	0.0305		101.196233822072	1.6411
101.200362620981	0.0424	101.200362620981	0.0458	101.200362620981	0.0174	101.200362620981	0.0290	101.200362620981	0.0291	101.200362620981	0.0299		101.199117314477	1.6112
101.20324613478	0.0406	101.20324613478	0.0469	101.20324613478	0.0176	101.20324613478	0.0282	101.20324613478	0.0295	101.20324613478	0.0297		101.20200084796	1.5845
101.206129689658	0.0391	101.206129689658	0.0444	101.206129689658	0.0173	101.206129689658	0.0280	101.206129689658	0.0292	101.206129689658	0.0290		101.204884422524	1.5470
101.209013285615	0.0403	101.209013285615	0.0446	101.209013285615	0.0160	101.209013285615	0.0291	101.209013285615	0.0296	101.209013285615	0.0277		101.207768038167	1.5429
101.211896922652	0.0413	101.211896922652	0.0469	101.211896922652	0.0148	101.211896922652	0.0293	101.211896922652	0.0298	101.211896922652	0.0282		101.210651694891	1.4914
101.214780600767	0.0398	101.214780600767	0.0480	101.214780600767	0.0153	101.214780600767	0.0318	101.214780600767	0.0287	101.214780600767	0.0292		101.213535392694	1.5258
101.217664319962	0.0392	101.217664319962	0.0465	101.217664319962	0.0152	101.217664319962	0.0304	101.217664319962	0.0280	101.217664319962	0.0295		101.216419131577	1.3714
101.220548080236	0.0414	101.220548080236	0.0480	101.220548080236	0.0157	101.220548080236	0.0301	101.220548080236	0.0286	101.220548080236	0.0294		101.219302911539	1.3816
101.223431881589	0.0398	101.223431881589	0.0476	101.223431881589	0.0158	101.223431881589	0.0307	101.223431881589	0.0293	101.223431881589	0.0293		101.222186732582	1.3380
101.226315724021	0.0416	101.226315724021	0.0472	101.226315724021	0.0154	101.226315724021	0.0288	101.226315724021	0.0298	101.226315724021	0.0278		101.225070594704	1.4188
101.229199607532	0.0413	101.229199607532	0.0489	101.229199607532	0.0145	101.229199607532	0.0291	101.229199607532	0.0303	101.229199607532	0.0287		101.227954497906	1.3602
101.232083532122	0.0416	101.232083532122	0.0465	101.232083532122	0.0155	101.232083532122	0.0272	101.232083532122	0.0300	101.232083532122	0.0281		101.230838442188	1.3632
101.234967497791	0.0421	101.234967497791	0.0465	101.234967497791	0.0165	101.234967497791	0.0272	101.234967497791	0.0300	101.234967497791	0.0298		101.23372242755	1.3099
101.237851504539	0.0409	101.237851504539	0.0485	101.237851504539	0.0162	101.237851504539	0.0276	101.237851504539	0.0295	101.237851504539	0.0296		101.236606453991	1.3101
101.240735552367	0.0414	101.240735552367	0.0493	101.240735552367	0.0157	101.240735552367	0.0272	101.240735552367	0.0291	101.240735552367	0.0283		101.239490521513	1.3219
101.243619641274	0.0410	101.243619641274	0.0514	101.243619641274	0.0149	101.243619641274	0.0294	101.243619641274	0.0299	101.243619641274	0.0284		101.242374630114	1.2572
101.246503771259	0.0434	101.246503771259	0.0465	101.246503771259	0.0147	101.246503771259	0.0289	101.246503771259	0.0302	101.246503771259	0.0290		101.245258779795	1.2289
101.249387942324	0.0425	101.249387942324	0.0419	101.249387942324	0.0158	101.249387942324	0.0296	101.249387942324	0.0298	101.249387942324	0.0291		101.248142970555	1.2340
101.252272154468	0.0423	101.252272154468	0.0418	101.252272154468	0.0160	101.252272154468	0.0303	101.252272154468	0.0292	101.252272154468	0.0291		101.251027202396	1.2749
101.255156407691	0.0406	101.255156407691	0.0406	101.255156407691	0.0154	101.255156407691	0.0287	101.255156407691	0.0295	101.255156407691	0.0302		101.253911475316	1.2951
101.258040701993	0.0386	101.258040701993	0.0424	101.258040701993	0.0169	101.258040701993	0.0302	101.258040701993	0.0288	101.258040701993	0.0298		101.256795789316	1.3194
101.260925037375	0.0388	101.260925037375	0.0442	101.260925037375	0.0163	101.260925037375	0.0309	101.260925037375	0.0284	101.260925037375	0.0282		101.259680144396	1.3166
101.263809413835	0.0400	101.263809413835	0.0459	101.263809413835	0.0174	101.263809413835	0.0307	101.263809413835	0.0266	101.263809413835	0.0285		101.262564540556	1.3570
101.266693831374	0.0412	101.266693831374	0.0460	101.266693831374	0.0158	101.266693831374	0.0299	101.266693831374	0.0276	101.266693831374	0.0296		101.265448977795	1.3140
101.269578289993	0.0390	101.269578289993	0.0429	101.269578289993	0.0159	101.269578289993	0.0274	101.269578289993	0.0278	101.269578289993	0.0278		101.268333456115	1.2783
101.272462789691	0.0400	101.272462789691	0.0431	101.272462789691	0.0167	101.272462789691	0.0265	101.272462789691	0.0280	101.272462789691	0.0274		101.271217975514	1.2411
101.275347330468	0.0376	101.275347330468	0.0411	101.275347330468	0.0168	101.275347330468	0.0267	101.275347330468	0.0296	101.275347330468	0.0275		101.274102535993	1.2403
101.278231912324	0.0370	101.278231912324	0.0418	101.278231912324	0.0165	101.278231912324	0.0276	101.278231912324	0.0293	101.278231912324	0.0274		101.276987137552	1.2314
101.281116535259	0.0386	101.281116535259	0.0422	101.281116535259	0.0163	101.281116535259	0.0274	101.281116535259	0.0287	101.281116535259	0.0273		101.27987178019	1.2285
101.284001199273	0.0409	101.284001199273	0.0454	101.284001199273	0.0161	101.284001199273	0.0254	101.284001199273	0.0270	101.284001199273	0.0266		101.282756463909	1.1837
101.286885904366	0.0408	101.286885904366	0.0463	101.286885904366	0.0161	101.286885904366	0.0258	101.286885904366	0.0268	101.286885904366	0.0274		101.285641188707	1.1751
101.289770650538	0.0405	101.289770650538	0.0478	101.289770650538	0.0156	101.289770650538	0.0263	101.289770650538	0.0279	101.289770650538	0.0281		101.288525954585	1.1988
101.29265543779	0.0409	101.29265543779	0.0481	101.29265543779	0.0153	101.29265543779	0.0264	101.29265543779	0.0277	101.29265543779	0.0283		101.291410761543	1.2627
101.295540266121	0.0412	101.295540266121	0.0471	101.295540266121	0.0150	101.295540266121	0.0272	101.295540266121	0.0283	101.295540266121	0.0306		101.29429560958	1.2688
101.29842513553	0.0409	101.29842513553	0.0467	101.29842513553	0.0152	101.29842513553	0.0274	101.29842513553	0.0284	101.29842513553	0.0300		101.297180498698	1.3018
101.301310046019	0.0416	101.301310046019	0.0460	101.301310046019	0.0152	101.301310046019	0.0285	101.301310046019	0.0279	101.301310046019	0.0303		101.300065428895	1.2926
101.304194997587	0.0411	101.304194997587	0.0446	101.304194997587	0.0138	101.304194997587	0.0283	101.304194997587	0.0287	101.304194997587	0.0292		101.302950400172	1.2837
101.307079990234	0.0405	101.307079990234	0.0445	101.307079990234	0.0155	101.307079990234	0.0271	101.307079990234	0.0283	101.307079990234	0.0288		101.305835412529	1.3366
101.30996502396	0.0406	101.30996502396	0.0452	101.30996502396	0.0160	101.30996502396	0.0269	101.30996502396	0.0283	101.30996502396	0.0282		101.308720465965	1.3328
101.312850098765	0.0424	101.312850098765	0.0409	101.312850098765	0.0157	101.312850098765	0.0259	101.312850098765	0.0270	101.312850098765	0.0279		101.311605560482	1.3232
101.31573521465	0.0400	101.31573521465	0.0421	101.31573521465	0.0160	101.31573521465	0.0247	101.31573521465	0.0270	101.31573521465	0.0276		101.314490696078	1.2589
101.318620371613	0.0391	101.318620371613	0.0471	101.318620371613	0.0155	101.318620371613	0.0260	101.318620371613	0.0268	101.318620371613	0.0264		101.317375872754	1.2553
101.321505569656	0.0395	101.321505569656	0.0443	101.321505569656	0.0147	101.321505569656	0.0263	101.321505569656	0.0274	101.321505569656	0.0260		101.32026109051	1.2900
101.324390808778	0.0387	101.324390808778	0.0472	101.324390808778	0.0150	101.324390808778	0.0282	101.324390808778	0.0279	101.324390808778	0.0267		101.323146349345	1.3530
101.327276088978	0.0402	101.327276088978	0.0469	101.327276088978	0.0145	101.327276088978	0.0277	101.327276088978	0.0272	101.327276088978	0.0276		101.326031649261	1.3524
101.330161410258	0.0394	101.330161410258	0.0499	101.330161410258	0.0147	101.330161410258	0.0268	101.330161410258	0.0284	101.330161410258	0.0283		101.328916990256	1.3191
101.333046772617	0.0405	101.333046772617	0.0484	101.333046772617	0.0147	101.333046772617	0.0274	101.333046772617	0.0295	101.333046772617	0.0269		101.331802372331	1.2895
101.335932176056	0.0420	101.335932176056	0.0472	101.335932176056	0.0154	101.335932176056	0.0288	101.335932176056	0.0297	101.335932176056	0.0273		101.334687795486	1.3165
101.338817620573	0.0412	101.338817620573	0.0460	101.338817620573	0.0142	101.338817620573	0.0278	101.338817620573	0.0293	101.338817620573	0.0271		101.33757325972	1.3374
101.341703106169	0.0409	101.341703106169	0.0472	101.341703106169	0.0145	101.341703106169	0.0293	101.341703106169	0.0302	101.341703106169	0.0286		101.340458765035	1.3331
101.344588632845	0.0407	101.344588632845	0.0490	101.344588632845	0.0154	101.344588632845	0.0283	101.344588632845	0.0298	101.344588632845	0.0289		101.343344311429	1.4262
101.347474200599	0.0395	101.347474200599	0.0460	101.347474200599	0.0149	101.347474200599	0.0290	101.347474200599	0.0289	101.347474200599	0.0287		101.346229898903	1.4141
101.350359809433	0.0380	101.350359809433	0.0448	101.350359809433	0.0149	101.350359809433	0.0276	101.350359809433	0.0270	101.350359809433	0.0283		101.349115527457	1.4098
101.353245459346	0.0400	101.353245459346	0.0439	101.353245459346	0.0143	101.353245459346	0.0282	101.353245459346	0.0275	101.353245459346	0.0274		101.352001197091	1.3403
101.356131150338	0.0397	101.356131150338	0.0434	101.356131150338	0.0149	101.356131150338	0.0282	101.356131150338	0.0276	101.356131150338	0.0275		101.354886907804	1.3550
101.359016882409	0.0382	101.359016882409	0.0424	101.359016882409	0.0148	101.359016882409	0.0264	101.359016882409	0.0301	101.359016882409	0.0280		101.357772659597	1.3739
101.361902655559	0.0385	101.361902655559	0.0454	101.361902655559	0.0151	101.361902655559	0.0266	101.361902655559	0.0293	101.361902655559	0.0284		101.36065845247	1.3387
101.364788469788	0.0408	101.364788469788	0.0471	101.364788469788	0.0160	101.364788469788	0.0285	101.364788469788	0.0297	101.364788469788	0.0278		101.363544286423	1.3390
101.367674325096	0.0424	101.367674325096	0.0449	101.367674325096	0.0163	101.367674325096	0.0280	101.367674325096	0.0292	101.367674325096	0.0284		101.366430161456	1.3481
101.370560221484	0.0417	101.370560221484	0.0453	101.370560221484	0.0168	101.370560221484	0.0274	101.370560221484	0.0283	101.370560221484	0.0272		101.369316077569	1.3494
101.37344615895	0.0404	101.37344615895	0.0462	101.37344615895	0.0156	101.37344615895	0.0283	101.37344615895	0.0288	101.37344615895	0.0274		101.372202034761	1.3691
101.376332137496	0.0416	101.376332137496	0.0444	101.376332137496	0.0161	101.376332137496	0.0283	101.376332137496	0.0298	101.376332137496	0.0265		101.375088033033	1.3420
101.379218157121	0.0403	101.379218157121	0.0474	101.379218157121	0.0147	101.379218157121	0.0282	101.379218157121	0.0294	101.379218157121	0.0263		101.377974072385	1.3173
101.382104217825	0.0397	101.382104217825	0.0483	101.382104217825	0.0144	101.382104217825	0.0278	101.382104217825	0.0297	101.382104217825	0.0277		101.380860152817	1.3257
101.384990319608	0.0427	101.384990319608	0.0471	101.384990319608	0.0141	101.384990319608	0.0275	101.384990319608	0.0272	101.384990319608	0.0286		101.383746274328	1.3721
101.38787646247	0.0450	101.38787646247	0.0453	101.38787646247	0.0150	101.38787646247	0.0254	101.38787646247	0.0258	101.38787646247	0.0297		101.386632436919	1.4330
101.390762646411	0.0458	101.390762646411	0.0433	101.390762646411	0.0148	101.390762646411	0.0269	101.390762646411	0.0259	101.390762646411	0.0312		101.389518640591	1.4720
101.393648871432	0.0442	101.393648871432	0.0462	101.393648871432	0.0155	101.393648871432	0.0277	101.393648871432	0.0279	101.393648871432	0.0299		101.392404885341	1.4048
101.396535137531	0.0410	101.396535137531	0.0456	101.396535137531	0.0149	101.396535137531	0.0282	101.396535137531	0.0295	101.396535137531	0.0281		101.395291171172	1.3915
101.39942144471	0.0417	101.39942144471	0.0421	101.39942144471	0.0149	101.39942144471	0.0280	101.39942144471	0.0310	101.39942144471	0.0277		101.398177498083	1.3324
101.402307792967	0.0417	101.402307792967	0.0420	101.402307792967	0.0140	101.402307792967	0.0274	101.402307792967	0.0318	101.402307792967	0.0266		101.401063866073	1.4702
101.405194182304	0.0401	101.405194182304	0.0455	101.405194182304	0.0140	101.405194182304	0.0271	101.405194182304	0.0314	101.405194182304	0.0265		101.403950275143	1.4657
101.40808061272	0.0400	101.40808061272	0.0455	101.40808061272	0.0138	101.40808061272	0.0286	101.40808061272	0.0304	101.40808061272	0.0261		101.406836725293	1.4514
101.410967084215	0.0418	101.410967084215	0.0416	101.410967084215	0.0136	101.410967084215	0.0268	101.410967084215	0.0282	101.410967084215	0.0263		101.409723216523	1.4313
101.413853596789	0.0423	101.413853596789	0.0452	101.413853596789	0.0143	101.413853596789	0.0276	101.413853596789	0.0281	101.413853596789	0.0279		101.412609748832	1.4817
101.416740150442	0.0411	101.416740150442	0.0477	101.416740150442	0.0144	101.416740150442	0.0281	101.416740150442	0.0275	101.416740150442	0.0302		101.415496322222	1.4810
101.419626745175	0.0407	101.419626745175	0.0487	101.419626745175	0.0150	101.419626745175	0.0289	101.419626745175	0.0274	101.419626745175	0.0282		101.418382936691	1.4447
101.422513380986	0.0431	101.422513380986	0.0505	101.422513380986	0.0147	101.422513380986	0.0279	101.422513380986	0.0295	101.422513380986	0.0281		101.42126959224	1.4155
101.425400057877	0.0433	101.425400057877	0.0494	101.425400057877	0.0153	101.425400057877	0.0278	101.425400057877	0.0308	101.425400057877	0.0283		101.424156288869	1.4224
101.428286775846	0.0429	101.428286775846	0.0462	101.428286775846	0.0148	101.428286775846	0.0265	101.428286775846	0.0284	101.428286775846	0.0298		101.427043026577	1.4976
101.431173534895	0.0436	101.431173534895	0.0436	101.431173534895	0.0153	101.431173534895	0.0257	101.431173534895	0.0291	101.431173534895	0.0298		101.429929805366	1.5656
101.434060335023	0.0418	101.434060335023	0.0440	101.434060335023	0.0152	101.434060335023	0.0248	101.434060335023	0.0280	101.434060335023	0.0288		101.432816625234	1.6153
101.43694717623	0.0428	101.43694717623	0.0445	101.43694717623	0.0151	101.43694717623	0.0260	101.43694717623	0.0294	101.43694717623	0.0268		101.435703486182	1.4993
101.439834058516	0.0403	101.439834058516	0.0425	101.439834058516	0.0137	101.439834058516	0.0265	101.439834058516	0.0305	101.439834058516	0.0266		101.43859038821	1.4869
101.442720981881	0.0410	101.442720981881	0.0417	101.442720981881	0.0148	101.442720981881	0.0265	101.442720981881	0.0315	101.442720981881	0.0276		101.441477331317	1.4251
101.445607946326	0.0415	101.445607946326	0.0430	101.445607946326	0.0149	101.445607946326	0.0284	101.445607946326	0.0298	101.445607946326	0.0286		101.444364315505	1.4427
101.448494951849	0.0429	101.448494951849	0.0457	101.448494951849	0.0152	101.448494951849	0.0289	101.448494951849	0.0295	101.448494951849	0.0273		101.447251340772	1.4004
101.451381998452	0.0442	101.451381998452	0.0429	101.451381998452	0.0145	101.451381998452	0.0297	101.451381998452	0.0295	101.451381998452	0.0279		101.450138407119	1.4071
101.454269086133	0.0431	101.454269086133	0.0418	101.454269086133	0.0150	101.454269086133	0.0276	101.454269086133	0.0293	101.454269086133	0.0275		101.453025514546	1.4015
101.457156214894	0.0412	101.457156214894	0.0430	101.457156214894	0.0146	101.457156214894	0.0263	101.457156214894	0.0308	101.457156214894	0.0282		101.455912663052	1.3968
101.460043384734	0.0409	101.460043384734	0.0433	101.460043384734	0.0143	101.460043384734	0.0291	101.460043384734	0.0303	101.460043384734	0.0266		101.458799852639	1.4450
101.462930595653	0.0404	101.462930595653	0.0421	101.462930595653	0.0141	101.462930595653	0.0290	101.462930595653	0.0282	101.462930595653	0.0263		101.461687083305	1.4282
101.465817847651	0.0417	101.465817847651	0.0434	101.465817847651	0.0148	101.465817847651	0.0292	101.465817847651	0.0257	101.465817847651	0.0272		101.464574355051	1.4137
101.468705140728	0.0431	101.468705140728	0.0443	101.468705140728	0.0151	101.468705140728	0.0273	101.468705140728	0.0265	101.468705140728	0.0271		101.467461667877	1.4104
101.471592474885	0.0412	101.471592474885	0.0455	101.471592474885	0.0155	101.471592474885	0.0267	101.471592474885	0.0277	101.471592474885	0.0271		101.470349021782	1.4419
101.47447985012	0.0382	101.47447985012	0.0462	101.47447985012	0.0159	101.47447985012	0.0278	101.47447985012	0.0284	101.47447985012	0.0266		101.473236416768	1.4613
101.477367266435	0.0387	101.477367266435	0.0483	101.477367266435	0.0153	101.477367266435	0.0290	101.477367266435	0.0286	101.477367266435	0.0263		101.476123852833	1.3966
101.480254723828	0.0401	101.480254723828	0.0451	101.480254723828	0.0148	101.480254723828	0.0297	101.480254723828	0.0273	101.480254723828	0.0264		101.479011329978	1.3522
101.483142222301	0.0404	101.483142222301	0.0458	101.483142222301	0.0161	101.483142222301	0.0299	101.483142222301	0.0286	101.483142222301	0.0265		101.481898848203	1.3805
101.486029761853	0.0415	101.486029761853	0.0470	101.486029761853	0.0159	101.486029761853	0.0302	101.486029761853	0.0288	101.486029761853	0.0256		101.484786407508	1.4496
101.488917342484	0.0403	101.488917342484	0.0487	101.488917342484	0.0154	101.488917342484	0.0290	101.488917342484	0.0294	101.488917342484	0.0257		101.487674007892	1.4649
101.491804964194	0.0384	101.491804964194	0.0498	101.491804964194	0.0151	101.491804964194	0.0286	101.491804964194	0.0287	101.491804964194	0.0260		101.490561649356	1.4906
101.494692626983	0.0385	101.494692626983	0.0495	101.494692626983	0.0142	101.494692626983	0.0267	101.494692626983	0.0278	101.494692626983	0.0263		101.4934493319	1.3810
101.497580330852	0.0420	101.497580330852	0.0478	101.497580330852	0.0145	101.497580330852	0.0267	101.497580330852	0.0280	101.497580330852	0.0284		101.496337055524	1.3385
101.500468075799	0.0434	101.500468075799	0.0504	101.500468075799	0.0156	101.500468075799	0.0267	101.500468075799	0.0296	101.500468075799	0.0274		101.499224820228	1.3267
101.503355861826	0.0433	101.503355861826	0.0489	101.503355861826	0.0158	101.503355861826	0.0269	101.503355861826	0.0302	101.503355861826	0.0273		101.502112626011	1.3535
101.506243688931	0.0420	101.506243688931	0.0460	101.506243688931	0.0151	101.506243688931	0.0277	101.506243688931	0.0291	101.506243688931	0.0262		101.505000472875	1.3700
101.509131557116	0.0410	101.509131557116	0.0461	101.509131557116	0.0140	101.509131557116	0.0288	101.509131557116	0.0286	101.509131557116	0.0254		101.507888360818	1.3672
101.51201946638	0.0410	101.51201946638	0.0472	101.51201946638	0.0142	101.51201946638	0.0273	101.51201946638	0.0280	101.51201946638	0.0269		101.510776289841	1.3055
101.514907416723	0.0401	101.514907416723	0.0475	101.514907416723	0.0151	101.514907416723	0.0276	101.514907416723	0.0287	101.514907416723	0.0267		101.513664259943	1.2684
101.517795408145	0.0404	101.517795408145	0.0466	101.517795408145	0.0144	101.517795408145	0.0290	101.517795408145	0.0301	101.517795408145	0.0259		101.516552271126	1.2536
101.520683440646	0.0397	101.520683440646	0.0455	101.520683440646	0.0142	101.520683440646	0.0296	101.520683440646	0.0303	101.520683440646	0.0259		101.519440323388	1.2466
101.523571514227	0.0391	101.523571514227	0.0433	101.523571514227	0.0153	101.523571514227	0.0278	101.523571514227	0.0293	101.523571514227	0.0255		101.52232841673	1.2225
101.526459628886	0.0402	101.526459628886	0.0442	101.526459628886	0.0160	101.526459628886	0.0269	101.526459628886	0.0294	101.526459628886	0.0266		101.525216551152	1.2446
101.529347784624	0.0405	101.529347784624	0.0475	101.529347784624	0.0165	101.529347784624	0.0281	101.529347784624	0.0278	101.529347784624	0.0269		101.528104726654	1.2543
101.532235981442	0.0395	101.532235981442	0.0468	101.532235981442	0.0163	101.532235981442	0.0281	101.532235981442	0.0283	101.532235981442	0.0286		101.530992943236	1.2877
101.535124219339	0.0418	101.535124219339	0.0443	101.535124219339	0.0156	101.535124219339	0.0271	101.535124219339	0.0274	101.535124219339	0.0285		101.533881200897	1.2673
101.538012498315	0.0408	101.538012498315	0.0411	101.538012498315	0.0154	101.538012498315	0.0257	101.538012498315	0.0289	101.538012498315	0.0289		101.536769499638	1.2701
101.54090081837	0.0405	101.54090081837	0.0419	101.54090081837	0.0150	101.54090081837	0.0254	101.54090081837	0.0292	101.54090081837	0.0274		101.539657839459	1.2482
101.543789179504	0.0429	101.543789179504	0.0416	101.543789179504	0.0147	101.543789179504	0.0252	101.543789179504	0.0285	101.543789179504	0.0279		101.54254622036	1.2729
101.546677581717	0.0383	101.546677581717	0.0436	101.546677581717	0.0158	101.546677581717	0.0275	101.546677581717	0.0287	101.546677581717	0.0259		101.54543464234	1.2730
101.549566025009	0.0400	101.549566025009	0.0440	101.549566025009	0.0160	101.549566025009	0.0281	101.549566025009	0.0286	101.549566025009	0.0269		101.548323105401	1.2809
101.552454509381	0.0408	101.552454509381	0.0460	101.552454509381	0.0160	101.552454509381	0.0277	101.552454509381	0.0285	101.552454509381	0.0260		101.551211609541	1.2903
101.555343034831	0.0416	101.555343034831	0.0447	101.555343034831	0.0158	101.555343034831	0.0276	101.555343034831	0.0289	101.555343034831	0.0271		101.554100154761	1.2818
101.558231601361	0.0413	101.558231601361	0.0436	101.558231601361	0.0149	101.558231601361	0.0280	101.558231601361	0.0274	101.558231601361	0.0273		101.55698874106	1.2885
101.56112020897	0.0413	101.56112020897	0.0419	101.56112020897	0.0155	101.56112020897	0.0273	101.56112020897	0.0279	101.56112020897	0.0280		101.55987736844	1.2619
101.564008857657	0.0450	101.564008857657	0.0433	101.564008857657	0.0156	101.564008857657	0.0253	101.564008857657	0.0294	101.564008857657	0.0279		101.562766036899	1.2801
101.566897547424	0.0437	101.566897547424	0.0449	101.566897547424	0.0154	101.566897547424	0.0260	101.566897547424	0.0310	101.566897547424	0.0279		101.565654746439	1.2388
101.569786278271	0.0419	101.569786278271	0.0462	101.569786278271	0.0142	101.569786278271	0.0279	101.569786278271	0.0297	101.569786278271	0.0279		101.568543497058	1.2510
101.572675050196	0.0394	101.572675050196	0.0465	101.572675050196	0.0153	101.572675050196	0.0290	101.572675050196	0.0290	101.572675050196	0.0268		101.571432288756	1.2921
101.5755638632	0.0389	101.5755638632	0.0456	101.5755638632	0.0150	101.5755638632	0.0291	101.5755638632	0.0279	101.5755638632	0.0268		101.574321121535	1.2726
101.578452717283	0.0394	101.578452717283	0.0450	101.578452717283	0.0152	101.578452717283	0.0270	101.578452717283	0.0282	101.578452717283	0.0269		101.577209995393	1.2349
101.581341612446	0.0400	101.581341612446	0.0469	101.581341612446	0.0155	101.581341612446	0.0269	101.581341612446	0.0269	101.581341612446	0.0281		101.580098910331	1.2250
101.584230548688	0.0414	101.584230548688	0.0464	101.584230548688	0.0152	101.584230548688	0.0250	101.584230548688	0.0268	101.584230548688	0.0281		101.582987866349	1.2168
101.587119526008	0.0406	101.587119526008	0.0443	101.587119526008	0.0157	101.587119526008	0.0269	101.587119526008	0.0266	101.587119526008	0.0279		101.585876863447	1.2656
101.590008544408	0.0400	101.590008544408	0.0440	101.590008544408	0.0155	101.590008544408	0.0274	101.590008544408	0.0287	101.590008544408	0.0276		101.588765901625	1.2813
101.592897603887	0.0406	101.592897603887	0.0443	101.592897603887	0.0153	101.592897603887	0.0278	101.592897603887	0.0288	101.592897603887	0.0268		101.591654980882	1.3347
101.595786704445	0.0400	101.595786704445	0.0444	101.595786704445	0.0149	101.595786704445	0.0272	101.595786704445	0.0301	101.595786704445	0.0280		101.59454410122	1.3111
101.598675846082	0.0422	101.598675846082	0.0459	101.598675846082	0.0142	101.598675846082	0.0277	101.598675846082	0.0295	101.598675846082	0.0287		101.597433262637	1.2949
101.601565028799	0.0419	101.601565028799	0.0449	101.601565028799	0.0156	101.601565028799	0.0260	101.601565028799	0.0293	101.601565028799	0.0280		101.600322465133	1.3217
101.604454252594	0.0423	101.604454252594	0.0434	101.604454252594	0.0148	101.604454252594	0.0270	101.604454252594	0.0282	101.604454252594	0.0280		101.60321170871	1.3053
101.607343517469	0.0400	101.607343517469	0.0433	101.607343517469	0.0145	101.607343517469	0.0276	101.607343517469	0.0293	101.607343517469	0.0283		101.606100993366	1.3496
101.610232823422	0.0410	101.610232823422	0.0427	101.610232823422	0.0154	101.610232823422	0.0271	101.610232823422	0.0280	101.610232823422	0.0279		101.608990319103	1.3050
101.613122170455	0.0430	101.613122170455	0.0401	101.613122170455	0.0153	101.613122170455	0.0281	101.613122170455	0.0287	101.613122170455	0.0273		101.611879685919	1.3214
101.616011558567	0.0403	101.616011558567	0.0411	101.616011558567	0.0144	101.616011558567	0.0270	101.616011558567	0.0285	101.616011558567	0.0263		101.614769093815	1.2880
101.618900987758	0.0421	101.618900987758	0.0431	101.618900987758	0.0146	101.618900987758	0.0274	101.618900987758	0.0281	101.618900987758	0.0268		101.61765854279	1.3693
101.621790458028	0.0429	101.621790458028	0.0446	101.621790458028	0.0161	101.621790458028	0.0268	101.621790458028	0.0272	101.621790458028	0.0273		101.620548032846	1.3718
101.624679969377	0.0460	101.624679969377	0.0457	101.624679969377	0.0153	101.624679969377	0.0275	101.624679969377	0.0283	101.624679969377	0.0271		101.623437563981	1.3550
101.627569521805	0.0436	101.627569521805	0.0423	101.627569521805	0.0156	101.627569521805	0.0275	101.627569521805	0.0303	101.627569521805	0.0274		101.626327136196	1.3356
101.630459115313	0.0430	101.630459115313	0.0443	101.630459115313	0.0149	101.630459115313	0.0275	101.630459115313	0.0292	101.630459115313	0.0274		101.629216749491	1.2905
101.633348749899	0.0417	101.633348749899	0.0473	101.633348749899	0.0145	101.633348749899	0.0277	101.633348749899	0.0267	101.633348749899	0.0277		101.632106403866	1.2803
101.636238425565	0.0400	101.636238425565	0.0482	101.636238425565	0.0154	101.636238425565	0.0281	101.636238425565	0.0267	101.636238425565	0.0287		101.63499609932	1.2438
101.63912814231	0.0405	101.63912814231	0.0453	101.63912814231	0.0148	101.63912814231	0.0271	101.63912814231	0.0274	101.63912814231	0.0266		101.637885835854	1.3426
101.642017900133	0.0416	101.642017900133	0.0473	101.642017900133	0.0143	101.642017900133	0.0269	101.642017900133	0.0275	101.642017900133	0.0260		101.640775613468	1.3264
101.644907699036	0.0420	101.644907699036	0.0467	101.644907699036	0.0140	101.644907699036	0.0264	101.644907699036	0.0287	101.644907699036	0.0256		101.643665432162	1.3876
101.647797539018	0.0415	101.647797539018	0.0464	101.647797539018	0.0140	101.647797539018	0.0270	101.647797539018	0.0286	101.647797539018	0.0272		101.646555291936	1.3351
101.650687420079	0.0402	101.650687420079	0.0464	101.650687420079	0.0147	101.650687420079	0.0261	101.650687420079	0.0282	101.650687420079	0.0288		101.649445192789	1.3394
101.65357734222	0.0405	101.65357734222	0.0434	101.65357734222	0.0151	101.65357734222	0.0257	101.65357734222	0.0283	101.65357734222	0.0290		101.652335134723	1.3349
101.656467305439	0.0402	101.656467305439	0.0442	101.656467305439	0.0163	101.656467305439	0.0251	101.656467305439	0.0259	101.656467305439	0.0277		101.655225117736	1.3150
101.659357309738	0.0406	101.659357309738	0.0432	101.659357309738	0.0161	101.659357309738	0.0277	101.659357309738	0.0259	101.659357309738	0.0275		101.658115141829	1.3112
101.662247355115	0.0410	101.662247355115	0.0428	101.662247355115	0.0158	101.662247355115	0.0275	101.662247355115	0.0260	101.662247355115	0.0274		101.661005207001	1.3318
101.665137441572	0.0416	101.665137441572	0.0456	101.665137441572	0.0148	101.665137441572	0.0281	101.665137441572	0.0283	101.665137441572	0.0274		101.663895313254	1.3922
101.668027569108	0.0424	101.668027569108	0.0433	101.668027569108	0.0139	101.668027569108	0.0283	101.668027569108	0.0273	101.668027569108	0.0279		101.666785460586	1.3512
101.670917737723	0.0442	101.670917737723	0.0447	101.670917737723	0.0136	101.670917737723	0.0271	101.670917737723	0.0274	101.670917737723	0.0276		101.669675648998	1.3283
101.673807947417	0.0424	101.673807947417	0.0449	101.673807947417	0.0129	101.673807947417	0.0256	101.673807947417	0.0277	101.673807947417	0.0288		101.67256587849	1.3426
101.67669819819	0.0425	101.67669819819	0.0451	101.67669819819	0.0134	101.67669819819	0.0273	101.67669819819	0.0279	101.67669819819	0.0275		101.675456149062	1.3693
101.679588490042	0.0429	101.679588490042	0.0443	101.679588490042	0.0143	101.679588490042	0.0284	101.679588490042	0.0270	101.679588490042	0.0272		101.678346460714	1.4374
101.682478822974	0.0401	101.682478822974	0.0443	101.682478822974	0.0144	101.682478822974	0.0283	101.682478822974	0.0254	101.682478822974	0.0277		101.681236813445	1.4656
101.685369196984	0.0385	101.685369196984	0.0436	101.685369196984	0.0151	101.685369196984	0.0276	101.685369196984	0.0250	101.685369196984	0.0272		101.684127207256	1.4193
101.688259612074	0.0391	101.688259612074	0.0438	101.688259612074	0.0147	101.688259612074	0.0260	101.688259612074	0.0254	101.688259612074	0.0280		101.687017642147	1.4544
101.691150068242	0.0373	101.691150068242	0.0441	101.691150068242	0.0160	101.691150068242	0.0266	101.691150068242	0.0257	101.691150068242	0.0281		101.689908118118	1.4549
101.69404056549	0.0378	101.69404056549	0.0459	101.69404056549	0.0155	101.69404056549	0.0281	101.69404056549	0.0281	101.69404056549	0.0276		101.692798635168	1.4317
101.696931103817	0.0385	101.696931103817	0.0463	101.696931103817	0.0147	101.696931103817	0.0284	101.696931103817	0.0279	101.696931103817	0.0279		101.695689193299	1.4531
101.699821683223	0.0400	101.699821683223	0.0452	101.699821683223	0.0138	101.699821683223	0.0265	101.699821683223	0.0293	101.699821683223	0.0283		101.698579792509	1.4675
101.702712303708	0.0432	101.702712303708	0.0456	101.702712303708	0.0142	101.702712303708	0.0268	101.702712303708	0.0297	101.702712303708	0.0277		101.701470432799	1.4583
101.705602965273	0.0442	101.705602965273	0.0473	101.705602965273	0.0147	101.705602965273	0.0284	101.705602965273	0.0294	101.705602965273	0.0270		101.704361114169	1.4338
101.708493667916	0.0447	101.708493667916	0.0444	101.708493667916	0.0148	101.708493667916	0.0277	101.708493667916	0.0289	101.708493667916	0.0258		101.707251836618	1.4471
101.711384411638	0.0426	101.711384411638	0.0429	101.711384411638	0.0145	101.711384411638	0.0285	101.711384411638	0.0279	101.711384411638	0.0262		101.710142600148	1.4150
101.71427519644	0.0398	101.71427519644	0.0457	101.71427519644	0.0153	101.71427519644	0.0291	101.71427519644	0.0277	101.71427519644	0.0273		101.713033404757	1.4147
101.717166022321	0.0404	101.717166022321	0.0475	101.717166022321	0.0156	101.717166022321	0.0295	101.717166022321	0.0277	101.717166022321	0.0284		101.715924250446	1.4203
101.720056889281	0.0432	101.720056889281	0.0446	101.720056889281	0.0149	101.720056889281	0.0283	101.720056889281	0.0273	101.720056889281	0.0273		101.718815137215	1.3996
101.72294779732	0.0413	101.72294779732	0.0419	101.72294779732	0.0148	101.72294779732	0.0277	101.72294779732	0.0282	101.72294779732	0.0274		101.721706065063	1.4162
101.725838746438	0.0419	101.725838746438	0.0414	101.725838746438	0.0144	101.725838746438	0.0271	101.725838746438	0.0276	101.725838746438	0.0265		101.724597033992	1.4430
101.728729736635	0.0383	101.728729736635	0.0416	101.728729736635	0.0139	101.728729736635	0.0267	101.728729736635	0.0276	101.728729736635	0.0255		101.727488044	1.4343
101.731620767911	0.0395	101.731620767911	0.0420	101.731620767911	0.0142	101.731620767911	0.0268	101.731620767911	0.0265	101.731620767911	0.0254		101.730379095088	1.4154
101.734511840266	0.0433	101.734511840266	0.0416	101.734511840266	0.0150	101.734511840266	0.0258	101.734511840266	0.0271	101.734511840266	0.0267		101.733270187256	1.4228
101.737402953701	0.0398	101.737402953701	0.0440	101.737402953701	0.0153	101.737402953701	0.0252	101.737402953701	0.0287	101.737402953701	0.0280		101.736161320503	1.3940
101.740294108214	0.0407	101.740294108214	0.0455	101.740294108214	0.0161	101.740294108214	0.0258	101.740294108214	0.0267	101.740294108214	0.0281		101.739052494831	1.4634
101.743185303807	0.0389	101.743185303807	0.0439	101.743185303807	0.0156	101.743185303807	0.0253	101.743185303807	0.0287	101.743185303807	0.0270		101.741943710238	1.5284
101.746076540479	0.0428	101.746076540479	0.0440	101.746076540479	0.0152	101.746076540479	0.0267	101.746076540479	0.0288	101.746076540479	0.0274		101.744834966725	1.4748
101.74896781823	0.0429	101.74896781823	0.0443	101.74896781823	0.0151	101.74896781823	0.0265	101.74896781823	0.0283	101.74896781823	0.0284		101.747726264292	1.5190
101.75185913706	0.0412	101.75185913706	0.0440	101.75185913706	0.0147	101.75185913706	0.0269	101.75185913706	0.0313	101.75185913706	0.0271		101.750617602938	1.5969
101.754750496969	0.0402	101.754750496969	0.0443	101.754750496969	0.0150	101.754750496969	0.0259	101.754750496969	0.0297	101.754750496969	0.0283		101.753508982665	1.5977
101.757641897957	0.0398	101.757641897957	0.0466	101.757641897957	0.0149	101.757641897957	0.0285	101.757641897957	0.0288	101.757641897957	0.0267		101.756400403471	1.5955
101.760533340025	0.0417	101.760533340025	0.0449	101.760533340025	0.0147	101.760533340025	0.0302	101.760533340025	0.0269	101.760533340025	0.0266		101.759291865357	1.4817
101.763424823171	0.0407	101.763424823171	0.0479	101.763424823171	0.0144	101.763424823171	0.0296	101.763424823171	0.0259	101.763424823171	0.0284		101.762183368323	1.4707
101.766316347397	0.0389	101.766316347397	0.0435	101.766316347397	0.0141	101.766316347397	0.0285	101.766316347397	0.0257	101.766316347397	0.0287		101.765074912369	1.3681
101.769207912701	0.0395	101.769207912701	0.0441	101.769207912701	0.0148	101.769207912701	0.0276	101.769207912701	0.0267	101.769207912701	0.0285		101.767966497494	1.3640
101.772099519085	0.0380	101.772099519085	0.0439	101.772099519085	0.0145	101.772099519085	0.0279	101.772099519085	0.0280	101.772099519085	0.0281		101.770858123699	1.2107
101.774991166548	0.0398	101.774991166548	0.0464	101.774991166548	0.0152	101.774991166548	0.0279	101.774991166548	0.0268	101.774991166548	0.0275		101.773749790985	1.2280
101.77788285509	0.0381	101.77788285509	0.0465	101.77788285509	0.0152	101.77788285509	0.0269	101.77788285509	0.0264	101.77788285509	0.0272		101.776641499349	1.2953
101.780774584711	0.0383	101.780774584711	0.0473	101.780774584711	0.0150	101.780774584711	0.0266	101.780774584711	0.0275	101.780774584711	0.0269		101.779533248794	1.3533
101.783666355411	0.0390	101.783666355411	0.0445	101.783666355411	0.0149	101.783666355411	0.0269	101.783666355411	0.0281	101.783666355411	0.0277		101.782425039319	1.3996
101.786558167191	0.0399	101.786558167191	0.0451	101.786558167191	0.0146	101.786558167191	0.0271	101.786558167191	0.0270	101.786558167191	0.0286		101.785316870923	1.3367
101.789450020049	0.0400	101.789450020049	0.0456	101.789450020049	0.0152	101.789450020049	0.0266	101.789450020049	0.0276	101.789450020049	0.0288		101.788208743607	1.3262
101.792341913987	0.0390	101.792341913987	0.0451	101.792341913987	0.0158	101.792341913987	0.0272	101.792341913987	0.0290	101.792341913987	0.0296		101.791100657371	1.2964
101.795233849003	0.0403	101.795233849003	0.0440	101.795233849003	0.0145	101.795233849003	0.0280	101.795233849003	0.0291	101.795233849003	0.0278		101.793992612215	1.3293
101.798125825099	0.0394	101.798125825099	0.0433	101.798125825099	0.0148	101.798125825099	0.0274	101.798125825099	0.0292	101.798125825099	0.0261		101.796884608138	1.3311
101.801017842274	0.0409	101.801017842274	0.0418	101.801017842274	0.0142	101.801017842274	0.0258	101.801017842274	0.0289	101.801017842274	0.0278		101.799776645141	1.3020
101.803909900528	0.0389	101.803909900528	0.0445	101.803909900528	0.0158	101.803909900528	0.0256	101.803909900528	0.0291	101.803909900528	0.0276		101.802668723224	1.2243
101.806801999861	0.0415	101.806801999861	0.0442	101.806801999861	0.0153	101.806801999861	0.0253	101.806801999861	0.0279	101.806801999861	0.0277		101.805560842387	1.2271
101.809694140273	0.0419	101.809694140273	0.0419	101.809694140273	0.0150	101.809694140273	0.0251	101.809694140273	0.0283	101.809694140273	0.0279		101.80845300263	1.2556
101.812586321765	0.0383	101.812586321765	0.0419	101.812586321765	0.0150	101.812586321765	0.0253	101.812586321765	0.0270	101.812586321765	0.0274		101.811345203953	1.2959
101.815478544335	0.0390	101.815478544335	0.0441	101.815478544335	0.0146	101.815478544335	0.0273	101.815478544335	0.0275	101.815478544335	0.0270		101.814237446355	1.3767
101.818370807985	0.0383	101.818370807985	0.0411	101.818370807985	0.0137	101.818370807985	0.0279	101.818370807985	0.0272	101.818370807985	0.0279		101.817129729837	1.3464
101.821263112714	0.0362	101.821263112714	0.0438	101.821263112714	0.0151	101.821263112714	0.0258	101.821263112714	0.0281	101.821263112714	0.0291		101.820022054399	1.3268
101.824155458521	0.0384	101.824155458521	0.0424	101.824155458521	0.0161	101.824155458521	0.0255	101.824155458521	0.0290	101.824155458521	0.0278		101.822914420041	1.3484
101.827047845408	0.0395	101.827047845408	0.0432	101.827047845408	0.0159	101.827047845408	0.0247	101.827047845408	0.0276	101.827047845408	0.0279		101.825806826762	1.3157
101.829940273374	0.0405	101.829940273374	0.0405	101.829940273374	0.0153	101.829940273374	0.0256	101.829940273374	0.0302	101.829940273374	0.0290		101.828699274564	1.2992
101.832832742419	0.0398	101.832832742419	0.0405	101.832832742419	0.0144	101.832832742419	0.0245	101.832832742419	0.0279	101.832832742419	0.0289		101.831591763445	1.2643
101.835725252544	0.0412	101.835725252544	0.0413	101.835725252544	0.0143	101.835725252544	0.0252	101.835725252544	0.0280	101.835725252544	0.0289		101.834484293406	1.2739
101.838617803747	0.0398	101.838617803747	0.0422	101.838617803747	0.0153	101.838617803747	0.0267	101.838617803747	0.0276	101.838617803747	0.0277		101.837376864447	1.2156
101.841510396029	0.0400	101.841510396029	0.0433	101.841510396029	0.0160	101.841510396029	0.0276	101.841510396029	0.0288	101.841510396029	0.0265		101.840269476567	1.2398
101.844403029391	0.0407	101.844403029391	0.0428	101.844403029391	0.0156	101.844403029391	0.0265	101.844403029391	0.0292	101.844403029391	0.0261		101.843162129768	1.2546
101.847295703832	0.0396	101.847295703832	0.0481	101.847295703832	0.0138	101.847295703832	0.0272	101.847295703832	0.0274	101.847295703832	0.0270		101.846054824048	1.2860
101.850188419351	0.0403	101.850188419351	0.0482	101.850188419351	0.0140	101.850188419351	0.0264	101.850188419351	0.0261	101.850188419351	0.0261		101.848947559408	1.3255
101.85308117595	0.0417	101.85308117595	0.0461	101.85308117595	0.0153	101.85308117595	0.0273	101.85308117595	0.0262	101.85308117595	0.0250		101.851840335847	1.3575
101.855973973628	0.0418	101.855973973628	0.0442	101.855973973628	0.0156	101.855973973628	0.0274	101.855973973628	0.0264	101.855973973628	0.0280		101.854733153367	1.3654
101.858866812385	0.0408	101.858866812385	0.0429	101.858866812385	0.0147	101.858866812385	0.0275	101.858866812385	0.0257	101.858866812385	0.0265		101.857626011966	1.3275
101.861759692222	0.0423	101.861759692222	0.0454	101.861759692222	0.0140	101.861759692222	0.0281	101.861759692222	0.0269	101.861759692222	0.0277		101.860518911646	1.2584
101.864652613137	0.0415	101.864652613137	0.0498	101.864652613137	0.0143	101.864652613137	0.0265	101.864652613137	0.0274	101.864652613137	0.0263		101.863411852405	1.2826
101.867545575131	0.0391	101.867545575131	0.0470	101.867545575131	0.0149	101.867545575131	0.0255	101.867545575131	0.0274	101.867545575131	0.0254		101.866304834243	1.2439
101.870438578205	0.0382	101.870438578205	0.0445	101.870438578205	0.0143	101.870438578205	0.0252	101.870438578205	0.0283	101.870438578205	0.0265		101.869197857162	1.2612
101.873331622358	0.0389	101.873331622358	0.0430	101.873331622358	0.0157	101.873331622358	0.0268	101.873331622358	0.0282	101.873331622358	0.0261		101.872090921161	1.2526
101.876224707589	0.0399	101.876224707589	0.0407	101.876224707589	0.0141	101.876224707589	0.0271	101.876224707589	0.0278	101.876224707589	0.0259		101.874984026239	1.2275
101.8791178339	0.0436	101.8791178339	0.0461	101.8791178339	0.0149	101.8791178339	0.0267	101.8791178339	0.0276	101.8791178339	0.0261		101.877877172397	1.2461
101.88201100129	0.0423	101.88201100129	0.0464	101.88201100129	0.0154	101.88201100129	0.0284	101.88201100129	0.0262	101.88201100129	0.0267		101.880770359635	1.2566
101.884904209759	0.0403	101.884904209759	0.0462	101.884904209759	0.0157	101.884904209759	0.0277	101.884904209759	0.0280	101.884904209759	0.0281		101.883663587952	1.2911
101.887797459307	0.0372	101.887797459307	0.0486	101.887797459307	0.0154	101.887797459307	0.0258	101.887797459307	0.0285	101.887797459307	0.0285		101.88655685735	1.3222
101.890690749935	0.0368	101.890690749935	0.0424	101.890690749935	0.0141	101.890690749935	0.0265	101.890690749935	0.0285	101.890690749935	0.0277		101.889450167827	1.3703
101.893584081641	0.0381	101.893584081641	0.0419	101.893584081641	0.0139	101.893584081641	0.0273	101.893584081641	0.0269	101.893584081641	0.0275		101.892343519384	1.3619
101.896477454427	0.0413	101.896477454427	0.0430	101.896477454427	0.0138	101.896477454427	0.0281	101.896477454427	0.0269	101.896477454427	0.0275		101.895236912021	1.3537
101.899370868291	0.0391	101.899370868291	0.0458	101.899370868291	0.0139	101.899370868291	0.0261	101.899370868291	0.0278	101.899370868291	0.0277		101.898130345737	1.3453
101.902264323235	0.0400	101.902264323235	0.0479	101.902264323235	0.0141	101.902264323235	0.0271	101.902264323235	0.0294	101.902264323235	0.0283		101.901023820534	1.3224
101.905157819258	0.0390	101.905157819258	0.0443	101.905157819258	0.0152	101.905157819258	0.0275	101.905157819258	0.0295	101.905157819258	0.0262		101.90391733641	1.2638
101.90805135636	0.0382	101.90805135636	0.0442	101.90805135636	0.0154	101.90805135636	0.0280	101.90805135636	0.0300	101.90805135636	0.0271		101.906810893366	1.2503
101.910944934541	0.0392	101.910944934541	0.0409	101.910944934541	0.0147	101.910944934541	0.0272	101.910944934541	0.0289	101.910944934541	0.0271		101.909704491402	1.2635
101.913838553801	0.0399	101.913838553801	0.0432	101.913838553801	0.0145	101.913838553801	0.0263	101.913838553801	0.0264	101.913838553801	0.0260		101.912598130518	1.2956
101.916732214141	0.0415	101.916732214141	0.0445	101.916732214141	0.0151	101.916732214141	0.0252	101.916732214141	0.0268	101.916732214141	0.0263		101.915491810713	1.3578
101.919625915559	0.0431	101.919625915559	0.0433	101.919625915559	0.0150	101.919625915559	0.0265	101.919625915559	0.0276	101.919625915559	0.0265		101.918385531989	1.4567
101.922519658057	0.0459	101.922519658057	0.0428	101.922519658057	0.0147	101.922519658057	0.0286	101.922519658057	0.0278	101.922519658057	0.0260		101.921279294344	1.4649
101.925413441633	0.0419	101.925413441633	0.0429	101.925413441633	0.0146	101.925413441633	0.0285	101.925413441633	0.0275	101.925413441633	0.0271		101.924173097779	1.4019
101.928307266289	0.0402	101.928307266289	0.0424	101.928307266289	0.0156	101.928307266289	0.0278	101.928307266289	0.0278	101.928307266289	0.0279		101.927066942293	1.3165
101.931201132024	0.0403	101.931201132024	0.0436	101.931201132024	0.0162	101.931201132024	0.0294	101.931201132024	0.0282	101.931201132024	0.0294		101.929960827888	1.2921
101.934095038838	0.0467	101.934095038838	0.0446	101.934095038838	0.0157	101.934095038838	0.0310	101.934095038838	0.0294	101.934095038838	0.0279		101.932854754562	1.3125
101.936988986731	0.0520	101.936988986731	0.0488	101.936988986731	0.0147	101.936988986731	0.0340	101.936988986731	0.0322	101.936988986731	0.0288		101.935748722316	1.3765
101.939882975703	0.0572	101.939882975703	0.0515	101.939882975703	0.0156	101.939882975703	0.0376	101.939882975703	0.0334	101.939882975703	0.0308		101.93864273115	1.4628
101.942777005754	0.0560	101.942777005754	0.0510	101.942777005754	0.0147	101.942777005754	0.0379	101.942777005754	0.0371	101.942777005754	0.0325		101.941536781064	1.4473
101.945671076885	0.0505	101.945671076885	0.0482	101.945671076885	0.0163	101.945671076885	0.0357	101.945671076885	0.0368	101.945671076885	0.0313		101.944430872057	1.4478
101.948565189094	0.0483	101.948565189094	0.0515	101.948565189094	0.0161	101.948565189094	0.0303	101.948565189094	0.0333	101.948565189094	0.0291		101.947325004131	1.5162
101.951459342383	0.0469	101.951459342383	0.0473	101.951459342383	0.0147	101.951459342383	0.0279	101.951459342383	0.0291	101.951459342383	0.0284		101.950219177284	1.4879
101.954353536751	0.0447	101.954353536751	0.0477	101.954353536751	0.0150	101.954353536751	0.0277	101.954353536751	0.0291	101.954353536751	0.0288		101.953113391517	1.4684
101.957247772198	0.0429	101.957247772198	0.0430	101.957247772198	0.0152	101.957247772198	0.0287	101.957247772198	0.0282	101.957247772198	0.0292		101.956007646829	1.5457
101.960142048724	0.0420	101.960142048724	0.0455	101.960142048724	0.0158	101.960142048724	0.0290	101.960142048724	0.0276	101.960142048724	0.0303		101.958901943222	1.5970
101.963036366329	0.0447	101.963036366329	0.0454	101.963036366329	0.0150	101.963036366329	0.0283	101.963036366329	0.0290	101.963036366329	0.0281		101.961796280694	1.5784
101.965930725013	0.0422	101.965930725013	0.0455	101.965930725013	0.0151	101.965930725013	0.0271	101.965930725013	0.0277	101.965930725013	0.0285		101.964690659246	1.5305
101.968825124776	0.0429	101.968825124776	0.0466	101.968825124776	0.0156	101.968825124776	0.0268	101.968825124776	0.0288	101.968825124776	0.0282		101.967585078878	1.4835
101.971719565619	0.0384	101.971719565619	0.0483	101.971719565619	0.0158	101.971719565619	0.0285	101.971719565619	0.0278	101.971719565619	0.0295		101.97047953959	1.4085
101.97461404754	0.0387	101.97461404754	0.0482	101.97461404754	0.0160	101.97461404754	0.0288	101.97461404754	0.0272	101.97461404754	0.0288		101.973374041382	1.4274
101.977508570541	0.0376	101.977508570541	0.0465	101.977508570541	0.0159	101.977508570541	0.0292	101.977508570541	0.0267	101.977508570541	0.0292		101.976268584253	1.4192
101.98040313462	0.0384	101.98040313462	0.0436	101.98040313462	0.0156	101.98040313462	0.0285	101.98040313462	0.0275	101.98040313462	0.0292		101.979163168204	1.4619
101.983297739779	0.0405	101.983297739779	0.0436	101.983297739779	0.0151	101.983297739779	0.0265	101.983297739779	0.0264	101.983297739779	0.0286		101.982057793235	1.4600
101.986192386017	0.0411	101.986192386017	0.0462	101.986192386017	0.0149	101.986192386017	0.0276	101.986192386017	0.0259	101.986192386017	0.0269		101.984952459346	1.4353
101.989087073334	0.0416	101.989087073334	0.0456	101.989087073334	0.0152	101.989087073334	0.0276	101.989087073334	0.0260	101.989087073334	0.0256		101.987847166537	1.4297
101.99198180173	0.0412	101.99198180173	0.0462	101.99198180173	0.0168	101.99198180173	0.0275	101.99198180173	0.0279	101.99198180173	0.0268		101.990741914807	1.3983
101.994876571206	0.0411	101.994876571206	0.0474	101.994876571206	0.0160	101.994876571206	0.0259	101.994876571206	0.0286	101.994876571206	0.0272		101.993636704157	1.3851
101.99777138176	0.0417	101.99777138176	0.0485	101.99777138176	0.0152	101.99777138176	0.0270	101.99777138176	0.0284	101.99777138176	0.0287		101.996531534587	1.3889
102.000666233394	0.0417	102.000666233394	0.0422	102.000666233394	0.0152	102.000666233394	0.0260	102.000666233394	0.0298	102.000666233394	0.0274		101.999426406097	1.3663
102.003561126106	0.0414	102.003561126106	0.0427	102.003561126106	0.0155	102.003561126106	0.0271	102.003561126106	0.0301	102.003561126106	0.0286		102.002321318687	1.4433
102.006456059898	0.0437	102.006456059898	0.0445	102.006456059898	0.0152	102.006456059898	0.0267	102.006456059898	0.0314	102.006456059898	0.0276		102.005216272356	1.3948
102.009351034769	0.0419	102.009351034769	0.0446	102.009351034769	0.0150	102.009351034769	0.0274	102.009351034769	0.0321	102.009351034769	0.0288		102.008111267105	1.4150
102.012246050719	0.0427	102.012246050719	0.0451	102.012246050719	0.0161	102.012246050719	0.0286	102.012246050719	0.0300	102.012246050719	0.0277		102.011006302934	1.3551
102.015141107748	0.0418	102.015141107748	0.0444	102.015141107748	0.0158	102.015141107748	0.0290	102.015141107748	0.0300	102.015141107748	0.0272		102.013901379843	1.3413
102.018036205856	0.0408	102.018036205856	0.0451	102.018036205856	0.0159	102.018036205856	0.0293	102.018036205856	0.0296	102.018036205856	0.0263		102.016796497832	1.3515
102.020931345043	0.0427	102.020931345043	0.0463	102.020931345043	0.0164	102.020931345043	0.0268	102.020931345043	0.0297	102.020931345043	0.0274		102.0196916569	1.4287
102.02382652531	0.0433	102.02382652531	0.0489	102.02382652531	0.0165	102.02382652531	0.0280	102.02382652531	0.0288	102.02382652531	0.0274		102.022586857048	1.4535
102.026721746655	0.0454	102.026721746655	0.0483	102.026721746655	0.0154	102.026721746655	0.0281	102.026721746655	0.0272	102.026721746655	0.0286		102.025482098276	1.4871
102.02961700908	0.0467	102.02961700908	0.0476	102.02961700908	0.0163	102.02961700908	0.0267	102.02961700908	0.0308	102.02961700908	0.0289		102.028377380584	1.5982
102.032512312584	0.0434	102.032512312584	0.0468	102.032512312584	0.0175	102.032512312584	0.0306	102.032512312584	0.0315	102.032512312584	0.0293		102.031272703972	1.7242
102.035407657166	0.0453	102.035407657166	0.0497	102.035407657166	0.0187	102.035407657166	0.0295	102.035407657166	0.0311	102.035407657166	0.0299		102.034168068439	1.8397
102.038303042828	0.0505	102.038303042828	0.0488	102.038303042828	0.0192	102.038303042828	0.0317	102.038303042828	0.0326	102.038303042828	0.0324		102.037063473987	2.0240
102.041198469569	0.0575	102.041198469569	0.0549	102.041198469569	0.0239	102.041198469569	0.0364	102.041198469569	0.0375	102.041198469569	0.0339		102.039958920614	2.3092
102.04409393739	0.0669	102.04409393739	0.0620	102.04409393739	0.0241	102.04409393739	0.0438	102.04409393739	0.0443	102.04409393739	0.0412		102.042854408321	3.1174
102.046989446289	0.0822	102.046989446289	0.0852	102.046989446289	0.0302	102.046989446289	0.0558	102.046989446289	0.0584	102.046989446289	0.0516		102.045749937107	5.2654
102.049884996267	0.1048	102.049884996267	0.1155	102.049884996267	0.0387	102.049884996267	0.0705	102.049884996267	0.0729	102.049884996267	0.0694		102.048645506974	10.4708
102.052780587325	0.1183	102.052780587325	0.1449	102.052780587325	0.0518	102.052780587325	0.0897	102.052780587325	0.0862	102.052780587325	0.0864		102.05154111792	17.7584
102.055676219461	0.1195	102.055676219461	0.1483	102.055676219461	0.0547	102.055676219461	0.0977	102.055676219461	0.0869	102.055676219461	0.0906		102.054436769946	22.7511
102.058571892677	0.1042	102.058571892677	0.1260	102.058571892677	0.0510	102.058571892677	0.0869	102.058571892677	0.0816	102.058571892677	0.0880		102.057332463052	21.5629
102.061467606972	0.0876	102.061467606972	0.0947	102.061467606972	0.0430	102.061467606972	0.0733	102.061467606972	0.0648	102.061467606972	0.0745		102.060228197238	15.8095
102.064363362346	0.0768	102.064363362346	0.0717	102.064363362346	0.0349	102.064363362346	0.0588	102.064363362346	0.0538	102.064363362346	0.0676		102.063123972503	10.1194
102.067259158799	0.0710	102.067259158799	0.0670	102.067259158799	0.0300	102.067259158799	0.0480	102.067259158799	0.0506	102.067259158799	0.0591		102.066019788848	6.8039
102.070154996331	0.0680	102.070154996331	0.0695	102.070154996331	0.0273	102.070154996331	0.0453	102.070154996331	0.0471	102.070154996331	0.0523		102.068915646274	5.6848
102.073050874942	0.0644	102.073050874942	0.0676	102.073050874942	0.0258	102.073050874942	0.0422	102.073050874942	0.0460	102.073050874942	0.0481		102.071811544778	5.3013
102.075946794633	0.0617	102.075946794633	0.0671	102.075946794633	0.0255	102.075946794633	0.0421	102.075946794633	0.0431	102.075946794633	0.0469		102.074707484363	5.0553
102.078842755402	0.0607	102.078842755402	0.0676	102.078842755402	0.0249	102.078842755402	0.0408	102.078842755402	0.0414	102.078842755402	0.0447		102.077603465028	4.5696
102.081738757251	0.0609	102.081738757251	0.0678	102.081738757251	0.0271	102.081738757251	0.0444	102.081738757251	0.0439	102.081738757251	0.0491		102.080499486772	4.0755
102.084634800178	0.0663	102.084634800178	0.0766	102.084634800178	0.0295	102.084634800178	0.0643	102.084634800178	0.0569	102.084634800178	0.0656		102.083395549596	3.7736
102.087530884185	0.0857	102.087530884185	0.0992	102.087530884185	0.0372	102.087530884185	0.0914	102.087530884185	0.0805	102.087530884185	0.0965		102.0862916535	3.5845
102.090427009271	0.0943	102.090427009271	0.1105	102.090427009271	0.0435	102.090427009271	0.1130	102.090427009271	0.0987	102.090427009271	0.1173		102.089187798484	3.3833
102.093323175436	0.0948	102.093323175436	0.1105	102.093323175436	0.0451	102.093323175436	0.1072	102.093323175436	0.0940	102.093323175436	0.1170		102.092083984547	3.0557
102.09621938268	0.0807	102.09621938268	0.0909	102.09621938268	0.0359	102.09621938268	0.0833	102.09621938268	0.0757	102.09621938268	0.0913		102.094980211691	2.7676
102.099115631004	0.0701	102.099115631004	0.0729	102.099115631004	0.0292	102.099115631004	0.0605	102.099115631004	0.0578	102.099115631004	0.0682		102.097876479914	2.4824
102.102011920406	0.0613	102.102011920406	0.0653	102.102011920406	0.0252	102.102011920406	0.0492	102.102011920406	0.0481	102.102011920406	0.0518		102.100772789217	2.3264
102.104908250887	0.0564	102.104908250887	0.0668	102.104908250887	0.0227	102.104908250887	0.0431	102.104908250887	0.0427	102.104908250887	0.0468		102.103669139599	2.2241
102.107804622448	0.0530	102.107804622448	0.0638	102.107804622448	0.0215	102.107804622448	0.0410	102.107804622448	0.0405	102.107804622448	0.0447		102.106565531062	2.2057
102.110701035088	0.0530	102.110701035088	0.0624	102.110701035088	0.0215	102.110701035088	0.0383	102.110701035088	0.0406	102.110701035088	0.0443		102.109461963604	2.1533
102.113597488807	0.0533	102.113597488807	0.0597	102.113597488807	0.0203	102.113597488807	0.0370	102.113597488807	0.0391	102.113597488807	0.0413		102.112358437226	2.0742
102.116493983605	0.0538	102.116493983605	0.0574	102.116493983605	0.0206	102.116493983605	0.0362	102.116493983605	0.0386	102.116493983605	0.0414		102.115254951928	1.9644
102.119390519482	0.0546	102.119390519482	0.0633	102.119390519482	0.0257	102.119390519482	0.0396	102.119390519482	0.0391	102.119390519482	0.0447		102.11815150771	1.9077
102.122287096438	0.0658	102.122287096438	0.0708	102.122287096438	0.0320	102.122287096438	0.0435	102.122287096438	0.0478	102.122287096438	0.0561		102.121048104572	1.8152
102.125183714473	0.0804	102.125183714473	0.0863	102.125183714473	0.0426	102.125183714473	0.0507	102.125183714473	0.0539	102.125183714473	0.0677		102.123944742513	1.7909
102.128080373587	0.0893	102.128080373587	0.0883	102.128080373587	0.0487	102.128080373587	0.0540	102.128080373587	0.0578	102.128080373587	0.0726		102.126841421534	1.7398
102.130977073781	0.0815	102.130977073781	0.0841	102.130977073781	0.0459	102.130977073781	0.0514	102.130977073781	0.0537	102.130977073781	0.0687		102.129738141635	1.7084
102.133873815053	0.0688	102.133873815053	0.0702	102.133873815053	0.0337	102.133873815053	0.0444	102.133873815053	0.0491	102.133873815053	0.0524		102.132634902816	1.6609
102.136770597405	0.0564	102.136770597405	0.0585	102.136770597405	0.0240	102.136770597405	0.0382	102.136770597405	0.0431	102.136770597405	0.0419		102.135531705077	1.6370
102.139667420836	0.0498	102.139667420836	0.0543	102.139667420836	0.0218	102.139667420836	0.0383	102.139667420836	0.0387	102.139667420836	0.0372		102.138428548417	1.5895
102.142564285346	0.0493	102.142564285346	0.0537	102.142564285346	0.0203	102.142564285346	0.0358	102.142564285346	0.0357	102.142564285346	0.0379		102.141325432837	1.6387
102.145461190935	0.0473	102.145461190935	0.0561	102.145461190935	0.0207	102.145461190935	0.0332	102.145461190935	0.0359	102.145461190935	0.0377		102.144222358337	1.6928
102.148358137603	0.0487	102.148358137603	0.0560	102.148358137603	0.0199	102.148358137603	0.0333	102.148358137603	0.0353	102.148358137603	0.0366		102.147119324917	1.7958
102.15125512535	0.0481	102.15125512535	0.0509	102.15125512535	0.0197	102.15125512535	0.0316	102.15125512535	0.0341	102.15125512535	0.0335		102.150016332577	1.7900
102.154152154177	0.0470	102.154152154177	0.0475	102.154152154177	0.0190	102.154152154177	0.0297	102.154152154177	0.0341	102.154152154177	0.0328		102.152913381316	1.7706
102.157049224082	0.0453	102.157049224082	0.0480	102.157049224082	0.0180	102.157049224082	0.0288	102.157049224082	0.0302	102.157049224082	0.0324		102.155810471135	1.6327
102.159946335067	0.0456	102.159946335067	0.0504	102.159946335067	0.0182	102.159946335067	0.0294	102.159946335067	0.0305	102.159946335067	0.0321		102.158707602035	1.4743
102.16284348713	0.0443	102.16284348713	0.0510	102.16284348713	0.0178	102.16284348713	0.0303	102.16284348713	0.0294	102.16284348713	0.0321		102.161604774013	1.3930
102.165740680273	0.0450	102.165740680273	0.0483	102.165740680273	0.0168	102.165740680273	0.0315	102.165740680273	0.0298	102.165740680273	0.0303		102.164501987072	1.3764
102.168637914495	0.0442	102.168637914495	0.0493	102.168637914495	0.0170	102.168637914495	0.0295	102.168637914495	0.0300	102.168637914495	0.0313		102.16739924121	1.3639
102.171535189796	0.0426	102.171535189796	0.0487	102.171535189796	0.0166	102.171535189796	0.0277	102.171535189796	0.0301	102.171535189796	0.0310		102.170296536429	1.4113
102.174432506176	0.0424	102.174432506176	0.0458	102.174432506176	0.0165	102.174432506176	0.0291	102.174432506176	0.0307	102.174432506176	0.0314		102.173193872727	1.4795
102.177329863635	0.0439	102.177329863635	0.0452	102.177329863635	0.0170	102.177329863635	0.0284	102.177329863635	0.0294	102.177329863635	0.0306		102.176091250105	1.4970
102.180227262174	0.0443	102.180227262174	0.0432	102.180227262174	0.0170	102.180227262174	0.0284	102.180227262174	0.0281	102.180227262174	0.0294		102.178988668562	1.4856
102.183124701791	0.0451	102.183124701791	0.0443	102.183124701791	0.0173	102.183124701791	0.0284	102.183124701791	0.0283	102.183124701791	0.0296		102.1818861281	1.4547
102.186022182488	0.0442	102.186022182488	0.0452	102.186022182488	0.0170	102.186022182488	0.0299	102.186022182488	0.0291	102.186022182488	0.0292		102.184783628717	1.5080
102.188919704263	0.0441	102.188919704263	0.0454	102.188919704263	0.0168	102.188919704263	0.0294	102.188919704263	0.0284	102.188919704263	0.0290		102.187681170414	1.5197
102.191817267118	0.0444	102.191817267118	0.0451	102.191817267118	0.0159	102.191817267118	0.0287	102.191817267118	0.0283	102.191817267118	0.0285		102.190578753191	1.5386
102.194714871052	0.0436	102.194714871052	0.0447	102.194714871052	0.0159	102.194714871052	0.0280	102.194714871052	0.0288	102.194714871052	0.0281		102.193476377048	1.5013
102.197612516065	0.0412	102.197612516065	0.0445	102.197612516065	0.0165	102.197612516065	0.0281	102.197612516065	0.0281	102.197612516065	0.0294		102.196374041984	1.5329
102.200510202157	0.0435	102.200510202157	0.0436	102.200510202157	0.0161	102.200510202157	0.0292	102.200510202157	0.0282	102.200510202157	0.0293		102.199271748	1.4874
102.203407929328	0.0431	102.203407929328	0.0418	102.203407929328	0.0153	102.203407929328	0.0286	102.203407929328	0.0283	102.203407929328	0.0288		102.202169495096	1.5199
102.206305697579	0.0438	102.206305697579	0.0421	102.206305697579	0.0154	102.206305697579	0.0296	102.206305697579	0.0297	102.206305697579	0.0273		102.205067283272	1.4868
102.209203506908	0.0434	102.209203506908	0.0452	102.209203506908	0.0162	102.209203506908	0.0289	102.209203506908	0.0300	102.209203506908	0.0277		102.207965112528	1.4238
102.212101357317	0.0423	102.212101357317	0.0450	102.212101357317	0.0161	102.212101357317	0.0281	102.212101357317	0.0303	102.212101357317	0.0269		102.210862982864	1.4009
102.214999248804	0.0425	102.214999248804	0.0438	102.214999248804	0.0163	102.214999248804	0.0283	102.214999248804	0.0296	102.214999248804	0.0269		102.213760894279	1.3823
102.217897181371	0.0425	102.217897181371	0.0438	102.217897181371	0.0159	102.217897181371	0.0277	102.217897181371	0.0281	102.217897181371	0.0286		102.216658846774	1.4305
102.220795155017	0.0430	102.220795155017	0.0468	102.220795155017	0.0154	102.220795155017	0.0287	102.220795155017	0.0280	102.220795155017	0.0279		102.219556840349	1.4624
102.223693169742	0.0423	102.223693169742	0.0454	102.223693169742	0.0154	102.223693169742	0.0266	102.223693169742	0.0276	102.223693169742	0.0287		102.222454875004	1.4856
102.226591225546	0.0416	102.226591225546	0.0470	102.226591225546	0.0154	102.226591225546	0.0266	102.226591225546	0.0294	102.226591225546	0.0269		102.225352950738	1.4711
102.22948932243	0.0412	102.22948932243	0.0449	102.22948932243	0.0156	102.22948932243	0.0279	102.22948932243	0.0309	102.22948932243	0.0277		102.228251067552	1.4860
102.232387460392	0.0420	102.232387460392	0.0468	102.232387460392	0.0149	102.232387460392	0.0269	102.232387460392	0.0307	102.232387460392	0.0262		102.231149225447	1.4503
102.235285639433	0.0390	102.235285639433	0.0452	102.235285639433	0.0154	102.235285639433	0.0281	102.235285639433	0.0282	102.235285639433	0.0273		102.234047424421	1.5347
102.238183859554	0.0391	102.238183859554	0.0439	102.238183859554	0.0142	102.238183859554	0.0267	102.238183859554	0.0275	102.238183859554	0.0258		102.236945664474	1.4705
102.241082120754	0.0409	102.241082120754	0.0477	102.241082120754	0.0148	102.241082120754	0.0273	102.241082120754	0.0280	102.241082120754	0.0259		102.239843945608	1.4835
102.243980423032	0.0406	102.243980423032	0.0466	102.243980423032	0.0148	102.243980423032	0.0266	102.243980423032	0.0278	102.243980423032	0.0266		102.242742267821	1.4789
102.24687876639	0.0410	102.24687876639	0.0465	102.24687876639	0.0149	102.24687876639	0.0262	102.24687876639	0.0288	102.24687876639	0.0262		102.245640631114	1.5120
102.249777150827	0.0391	102.249777150827	0.0460	102.249777150827	0.0141	102.249777150827	0.0258	102.249777150827	0.0287	102.249777150827	0.0289		102.248539035487	1.4916
102.252675576343	0.0415	102.252675576343	0.0421	102.252675576343	0.0135	102.252675576343	0.0257	102.252675576343	0.0286	102.252675576343	0.0285		102.25143748094	1.5169
102.255574042939	0.0417	102.255574042939	0.0432	102.255574042939	0.0139	102.255574042939	0.0253	102.255574042939	0.0281	102.255574042939	0.0279		102.254335967473	1.5203
102.258472550613	0.0410	102.258472550613	0.0448	102.258472550613	0.0145	102.258472550613	0.0262	102.258472550613	0.0299	102.258472550613	0.0260		102.257234495085	1.5065
102.261371099366	0.0400	102.261371099366	0.0426	102.261371099366	0.0149	102.261371099366	0.0269	102.261371099366	0.0291	102.261371099366	0.0274		102.260133063777	1.4940
102.264269689199	0.0395	102.264269689199	0.0409	102.264269689199	0.0160	102.264269689199	0.0275	102.264269689199	0.0286	102.264269689199	0.0263		102.263031673549	1.5241
102.26716832011	0.0408	102.26716832011	0.0402	102.26716832011	0.0154	102.26716832011	0.0268	102.26716832011	0.0281	102.26716832011	0.0271		102.265930324401	1.5241
102.270066992101	0.0440	102.270066992101	0.0430	102.270066992101	0.0150	102.270066992101	0.0258	102.270066992101	0.0272	102.270066992101	0.0260		102.268829016333	1.5054
102.272965705171	0.0431	102.272965705171	0.0441	102.272965705171	0.0137	102.272965705171	0.0264	102.272965705171	0.0258	102.272965705171	0.0269		102.271727749344	1.5556
102.27586445932	0.0403	102.27586445932	0.0420	102.27586445932	0.0140	102.27586445932	0.0278	102.27586445932	0.0271	102.27586445932	0.0268		102.274626523435	1.5161
102.278763254548	0.0387	102.278763254548	0.0435	102.278763254548	0.0138	102.278763254548	0.0281	102.278763254548	0.0279	102.278763254548	0.0273		102.277525338606	1.5582
102.281662090855	0.0402	102.281662090855	0.0427	102.281662090855	0.0137	102.281662090855	0.0280	102.281662090855	0.0282	102.281662090855	0.0275		102.280424194857	1.5797
102.284560968242	0.0405	102.284560968242	0.0429	102.284560968242	0.0142	102.284560968242	0.0260	102.284560968242	0.0283	102.284560968242	0.0260		102.283323092188	1.4624
102.287459886707	0.0411	102.287459886707	0.0451	102.287459886707	0.0159	102.287459886707	0.0264	102.287459886707	0.0276	102.287459886707	0.0269		102.286222030598	1.4290
102.290358846252	0.0410	102.290358846252	0.0433	102.290358846252	0.0159	102.290358846252	0.0269	102.290358846252	0.0273	102.290358846252	0.0269		102.289121010088	1.3519
102.293257846875	0.0404	102.293257846875	0.0456	102.293257846875	0.0157	102.293257846875	0.0282	102.293257846875	0.0280	102.293257846875	0.0267		102.292020030658	1.3612
102.296156888578	0.0382	102.296156888578	0.0446	102.296156888578	0.0152	102.296156888578	0.0284	102.296156888578	0.0280	102.296156888578	0.0255		102.294919092308	1.3988
102.29905597136	0.0396	102.29905597136	0.0447	102.29905597136	0.0153	102.29905597136	0.0284	102.29905597136	0.0286	102.29905597136	0.0258		102.297818195038	1.4287
102.301955095221	0.0417	102.301955095221	0.0450	102.301955095221	0.0163	102.301955095221	0.0285	102.301955095221	0.0293	102.301955095221	0.0256		102.300717338847	1.4981
102.304854260161	0.0435	102.304854260161	0.0448	102.304854260161	0.0155	102.304854260161	0.0287	102.304854260161	0.0269	102.304854260161	0.0266		102.303616523736	1.4828
102.30775346618	0.0443	102.30775346618	0.0424	102.30775346618	0.0157	102.30775346618	0.0299	102.30775346618	0.0258	102.30775346618	0.0264		102.306515749705	1.4377
102.310652713279	0.0451	102.310652713279	0.0402	102.310652713279	0.0153	102.310652713279	0.0279	102.310652713279	0.0255	102.310652713279	0.0263		102.309415016754	1.4290
102.313552001456	0.0440	102.313552001456	0.0423	102.313552001456	0.0153	102.313552001456	0.0283	102.313552001456	0.0273	102.313552001456	0.0266		102.312314324883	1.4287
102.316451330712	0.0411	102.316451330712	0.0443	102.316451330712	0.0146	102.316451330712	0.0260	102.316451330712	0.0279	102.316451330712	0.0258		102.315213674091	1.4578
102.319350701048	0.0403	102.319350701048	0.0442	102.319350701048	0.0144	102.319350701048	0.0282	102.319350701048	0.0267	102.319350701048	0.0269		102.31811306438	1.3963
102.322250112463	0.0408	102.322250112463	0.0431	102.322250112463	0.0136	102.322250112463	0.0296	102.322250112463	0.0256	102.322250112463	0.0253		102.321012495748	1.3507
102.325149564957	0.0417	102.325149564957	0.0418	102.325149564957	0.0137	102.325149564957	0.0302	102.325149564957	0.0257	102.325149564957	0.0253		102.323911968196	1.3754
102.32804905853	0.0397	102.32804905853	0.0406	102.32804905853	0.0143	102.32804905853	0.0287	102.32804905853	0.0259	102.32804905853	0.0265		102.326811481723	1.3505
102.330948593182	0.0415	102.330948593182	0.0396	102.330948593182	0.0144	102.330948593182	0.0265	102.330948593182	0.0259	102.330948593182	0.0264		102.329711036331	1.4213
102.333848168913	0.0396	102.333848168913	0.0424	102.333848168913	0.0146	102.333848168913	0.0272	102.333848168913	0.0251	102.333848168913	0.0261		102.332610632018	1.3978
102.336747785723	0.0384	102.336747785723	0.0444	102.336747785723	0.0138	102.336747785723	0.0286	102.336747785723	0.0257	102.336747785723	0.0267		102.335510268785	1.3346
102.339647443613	0.0367	102.339647443613	0.0431	102.339647443613	0.0144	102.339647443613	0.0291	102.339647443613	0.0259	102.339647443613	0.0275		102.338409946632	1.3224
102.342547142581	0.0406	102.342547142581	0.0441	102.342547142581	0.0136	102.342547142581	0.0295	102.342547142581	0.0274	102.342547142581	0.0298		102.341309665559	1.3935
102.345446882629	0.0406	102.345446882629	0.0413	102.345446882629	0.0143	102.345446882629	0.0285	102.345446882629	0.0286	102.345446882629	0.0291		102.344209425565	1.3920
102.348346663756	0.0422	102.348346663756	0.0423	102.348346663756	0.0157	102.348346663756	0.0289	102.348346663756	0.0279	102.348346663756	0.0290		102.347109226651	1.3816
102.351246485961	0.0392	102.351246485961	0.0417	102.351246485961	0.0144	102.351246485961	0.0272	102.351246485961	0.0284	102.351246485961	0.0273		102.350009068818	1.3609
102.354146349246	0.0388	102.354146349246	0.0440	102.354146349246	0.0136	102.354146349246	0.0274	102.354146349246	0.0270	102.354146349246	0.0279		102.352908952063	1.3329
102.357046253611	0.0389	102.357046253611	0.0431	102.357046253611	0.0132	102.357046253611	0.0286	102.357046253611	0.0278	102.357046253611	0.0283		102.355808876389	1.3048
102.359946199054	0.0395	102.359946199054	0.0428	102.359946199054	0.0144	102.359946199054	0.0280	102.359946199054	0.0272	102.359946199054	0.0280		102.358708841795	1.2650
102.362846185576	0.0388	102.362846185576	0.0430	102.362846185576	0.0138	102.362846185576	0.0270	102.362846185576	0.0301	102.362846185576	0.0284		102.36160884828	1.2923
102.365746213177	0.0397	102.365746213177	0.0418	102.365746213177	0.0147	102.365746213177	0.0246	102.365746213177	0.0299	102.365746213177	0.0270		102.364508895845	1.3015
102.368646281858	0.0415	102.368646281858	0.0445	102.368646281858	0.0135	102.368646281858	0.0264	102.368646281858	0.0283	102.368646281858	0.0289		102.36740898449	1.2612
102.371546391618	0.0405	102.371546391618	0.0408	102.371546391618	0.0130	102.371546391618	0.0268	102.371546391618	0.0283	102.371546391618	0.0291		102.370309114215	1.2576
102.374446542456	0.0408	102.374446542456	0.0424	102.374446542456	0.0130	102.374446542456	0.0285	102.374446542456	0.0273	102.374446542456	0.0291		102.373209285019	1.2513
102.377346734374	0.0402	102.377346734374	0.0425	102.377346734374	0.0140	102.377346734374	0.0263	102.377346734374	0.0285	102.377346734374	0.0286		102.376109496904	1.3134
102.380246967371	0.0408	102.380246967371	0.0435	102.380246967371	0.0151	102.380246967371	0.0279	102.380246967371	0.0287	102.380246967371	0.0288		102.379009749868	1.2651
102.383147241447	0.0410	102.383147241447	0.0450	102.383147241447	0.0148	102.383147241447	0.0278	102.383147241447	0.0281	102.383147241447	0.0291		102.381910043912	1.2832
102.386047556602	0.0425	102.386047556602	0.0444	102.386047556602	0.0137	102.386047556602	0.0281	102.386047556602	0.0309	102.386047556602	0.0283		102.384810379036	1.2842
102.388947912837	0.0439	102.388947912837	0.0460	102.388947912837	0.0145	102.388947912837	0.0278	102.388947912837	0.0294	102.388947912837	0.0273		102.387710755239	1.3162
102.39184831015	0.0419	102.39184831015	0.0450	102.39184831015	0.0143	102.39184831015	0.0273	102.39184831015	0.0285	102.39184831015	0.0276		102.390611172522	1.3124
102.394748748543	0.0408	102.394748748543	0.0474	102.394748748543	0.0146	102.394748748543	0.0272	102.394748748543	0.0273	102.394748748543	0.0267		102.393511630886	1.2737
102.397649228014	0.0402	102.397649228014	0.0443	102.397649228014	0.0145	102.397649228014	0.0261	102.397649228014	0.0267	102.397649228014	0.0258		102.396412130329	1.2956
102.400549748565	0.0397	102.400549748565	0.0461	102.400549748565	0.0145	102.400549748565	0.0258	102.400549748565	0.0270	102.400549748565	0.0251		102.399312670851	1.2643
102.403450310195	0.0412	102.403450310195	0.0463	102.403450310195	0.0149	102.403450310195	0.0240	102.403450310195	0.0263	102.403450310195	0.0258		102.402213252454	1.3143
102.406350912904	0.0409	102.406350912904	0.0460	102.406350912904	0.0154	102.406350912904	0.0249	102.406350912904	0.0267	102.406350912904	0.0261		102.405113875136	1.3277
102.409251556692	0.0383	102.409251556692	0.0440	102.409251556692	0.0154	102.409251556692	0.0248	102.409251556692	0.0272	102.409251556692	0.0279		102.408014538898	1.2796
102.412152241559	0.0374	102.412152241559	0.0443	102.412152241559	0.0151	102.412152241559	0.0273	102.412152241559	0.0278	102.412152241559	0.0271		102.41091524374	1.2650
102.415052967505	0.0362	102.415052967505	0.0477	102.415052967505	0.0152	102.415052967505	0.0281	102.415052967505	0.0270	102.415052967505	0.0275		102.413815989662	1.2574
102.417953734531	0.0394	102.417953734531	0.0488	102.417953734531	0.0145	102.417953734531	0.0279	102.417953734531	0.0272	102.417953734531	0.0273		102.416716776664	1.2533
102.420854542635	0.0386	102.420854542635	0.0474	102.420854542635	0.0147	102.420854542635	0.0271	102.420854542635	0.0278	102.420854542635	0.0265		102.419617604745	1.3038
102.423755391819	0.0408	102.423755391819	0.0451	102.423755391819	0.0144	102.423755391819	0.0267	102.423755391819	0.0297	102.423755391819	0.0276		102.422518473907	1.2526
102.426656282081	0.0414	102.426656282081	0.0438	102.426656282081	0.0145	102.426656282081	0.0259	102.426656282081	0.0311	102.426656282081	0.0268		102.425419384148	1.2709
102.429557213423	0.0419	102.429557213423	0.0452	102.429557213423	0.0148	102.429557213423	0.0261	102.429557213423	0.0292	102.429557213423	0.0276		102.428320335468	1.2377
102.432458185844	0.0390	102.432458185844	0.0460	102.432458185844	0.0159	102.432458185844	0.0252	102.432458185844	0.0289	102.432458185844	0.0280		102.431221327869	1.3147
102.435359199344	0.0388	102.435359199344	0.0462	102.435359199344	0.0158	102.435359199344	0.0250	102.435359199344	0.0262	102.435359199344	0.0265		102.434122361349	1.3400
102.438260253923	0.0419	102.438260253923	0.0452	102.438260253923	0.0146	102.438260253923	0.0263	102.438260253923	0.0270	102.438260253923	0.0271		102.43702343591	1.4104
102.441161349582	0.0392	102.441161349582	0.0447	102.441161349582	0.0141	102.441161349582	0.0264	102.441161349582	0.0275	102.441161349582	0.0256		102.43992455155	1.3491
102.444062486319	0.0404	102.444062486319	0.0433	102.444062486319	0.0129	102.444062486319	0.0266	102.444062486319	0.0261	102.444062486319	0.0260		102.442825708269	1.4193
102.446963664136	0.0397	102.446963664136	0.0443	102.446963664136	0.0142	102.446963664136	0.0274	102.446963664136	0.0261	102.446963664136	0.0260		102.445726906069	1.3917
102.449864883031	0.0395	102.449864883031	0.0406	102.449864883031	0.0152	102.449864883031	0.0244	102.449864883031	0.0265	102.449864883031	0.0257		102.448628144949	1.3862
102.452766143006	0.0373	102.452766143006	0.0457	102.452766143006	0.0150	102.452766143006	0.0264	102.452766143006	0.0278	102.452766143006	0.0267		102.451529424908	1.3746
102.45566744406	0.0376	102.45566744406	0.0454	102.45566744406	0.0150	102.45566744406	0.0254	102.45566744406	0.0291	102.45566744406	0.0268		102.454430745947	1.4198
102.458568786193	0.0396	102.458568786193	0.0436	102.458568786193	0.0144	102.458568786193	0.0251	102.458568786193	0.0299	102.458568786193	0.0273		102.457332108066	1.3556
102.461470169405	0.0415	102.461470169405	0.0444	102.461470169405	0.0136	102.461470169405	0.0259	102.461470169405	0.0293	102.461470169405	0.0269		102.460233511264	1.3519
102.464371593696	0.0417	102.464371593696	0.0443	102.464371593696	0.0136	102.464371593696	0.0271	102.464371593696	0.0283	102.464371593696	0.0266		102.463134955543	1.4093
102.467273059066	0.0398	102.467273059066	0.0432	102.467273059066	0.0135	102.467273059066	0.0268	102.467273059066	0.0275	102.467273059066	0.0273		102.466036440901	1.3997
102.470174565515	0.0394	102.470174565515	0.0433	102.470174565515	0.0132	102.470174565515	0.0272	102.470174565515	0.0262	102.470174565515	0.0267		102.468937967339	1.3961
102.473076113044	0.0391	102.473076113044	0.0436	102.473076113044	0.0149	102.473076113044	0.0273	102.473076113044	0.0270	102.473076113044	0.0272		102.471839534857	1.3785
102.475977701652	0.0392	102.475977701652	0.0445	102.475977701652	0.0159	102.475977701652	0.0269	102.475977701652	0.0278	102.475977701652	0.0270		102.474741143455	1.3537
102.478879331338	0.0405	102.478879331338	0.0462	102.478879331338	0.0158	102.478879331338	0.0264	102.478879331338	0.0282	102.478879331338	0.0268		102.477642793132	1.3551
102.481781002104	0.0415	102.481781002104	0.0449	102.481781002104	0.0156	102.481781002104	0.0258	102.481781002104	0.0280	102.481781002104	0.0274		102.48054448389	1.4213
102.484682713949	0.0398	102.484682713949	0.0448	102.484682713949	0.0148	102.484682713949	0.0253	102.484682713949	0.0284	102.484682713949	0.0273		102.483446215727	1.4134
102.487584466873	0.0382	102.487584466873	0.0438	102.487584466873	0.0150	102.487584466873	0.0271	102.487584466873	0.0277	102.487584466873	0.0266		102.486347988644	1.3787
102.490486260876	0.0379	102.490486260876	0.0457	102.490486260876	0.0154	102.490486260876	0.0272	102.490486260876	0.0275	102.490486260876	0.0271		102.48924980264	1.3716
102.493388095958	0.0386	102.493388095958	0.0474	102.493388095958	0.0153	102.493388095958	0.0282	102.493388095958	0.0275	102.493388095958	0.0274		102.492151657717	1.4359
102.49628997212	0.0386	102.49628997212	0.0479	102.49628997212	0.0160	102.49628997212	0.0274	102.49628997212	0.0256	102.49628997212	0.0260		102.495053553873	1.4835
102.49919188936	0.0396	102.49919188936	0.0493	102.49919188936	0.0156	102.49919188936	0.0266	102.49919188936	0.0264	102.49919188936	0.0271		102.497955491109	1.4728
102.50209384768	0.0409	102.50209384768	0.0472	102.50209384768	0.0154	102.50209384768	0.0269	102.50209384768	0.0261	102.50209384768	0.0266		102.500857469425	1.3469
102.504995847079	0.0405	102.504995847079	0.0479	102.504995847079	0.0153	102.504995847079	0.0273	102.504995847079	0.0256	102.504995847079	0.0286		102.503759488821	1.3927
102.507897887556	0.0407	102.507897887556	0.0455	102.507897887556	0.0153	102.507897887556	0.0284	102.507897887556	0.0269	102.507897887556	0.0273		102.506661549296	1.4172
102.510799969113	0.0409	102.510799969113	0.0433	102.510799969113	0.0160	102.510799969113	0.0279	102.510799969113	0.0287	102.510799969113	0.0275		102.509563650852	1.4744
102.513702091749	0.0398	102.513702091749	0.0410	102.513702091749	0.0156	102.513702091749	0.0269	102.513702091749	0.0287	102.513702091749	0.0266		102.512465793487	1.5078
102.516604255465	0.0405	102.516604255465	0.0410	102.516604255465	0.0152	102.516604255465	0.0269	102.516604255465	0.0287	102.516604255465	0.0267		102.515367977202	1.4486
102.519506460259	0.0374	102.519506460259	0.0416	102.519506460259	0.0148	102.519506460259	0.0298	102.519506460259	0.0268	102.519506460259	0.0272		102.518270201997	1.4664
102.522408706132	0.0374	102.522408706132	0.0435	102.522408706132	0.0147	102.522408706132	0.0311	102.522408706132	0.0263	102.522408706132	0.0270		102.521172467871	1.4246
102.525310993085	0.0380	102.525310993085	0.0432	102.525310993085	0.0142	102.525310993085	0.0293	102.525310993085	0.0269	102.525310993085	0.0266		102.524074774825	1.3719
102.528213321116	0.0405	102.528213321116	0.0421	102.528213321116	0.0145	102.528213321116	0.0281	102.528213321116	0.0257	102.528213321116	0.0265		102.52697712286	1.4170
102.531115690227	0.0408	102.531115690227	0.0430	102.531115690227	0.0143	102.531115690227	0.0269	102.531115690227	0.0275	102.531115690227	0.0263		102.529879511974	1.4456
102.534018100417	0.0417	102.534018100417	0.0428	102.534018100417	0.0139	102.534018100417	0.0271	102.534018100417	0.0276	102.534018100417	0.0264		102.532781942167	1.4713
102.536920551686	0.0444	102.536920551686	0.0488	102.536920551686	0.0160	102.536920551686	0.0269	102.536920551686	0.0252	102.536920551686	0.0258		102.535684413441	1.4389
102.539823044034	0.0417	102.539823044034	0.0440	102.539823044034	0.0154	102.539823044034	0.0265	102.539823044034	0.0254	102.539823044034	0.0265		102.538586925794	1.4716
102.542725577461	0.0417	102.542725577461	0.0447	102.542725577461	0.0159	102.542725577461	0.0274	102.542725577461	0.0265	102.542725577461	0.0266		102.541489479228	1.4971
102.545628151967	0.0410	102.545628151967	0.0403	102.545628151967	0.0152	102.545628151967	0.0277	102.545628151967	0.0286	102.545628151967	0.0275		102.544392073741	1.4711
102.548530767552	0.0417	102.548530767552	0.0415	102.548530767552	0.0141	102.548530767552	0.0279	102.548530767552	0.0292	102.548530767552	0.0273		102.547294709333	1.4942
102.551433424217	0.0395	102.551433424217	0.0441	102.551433424217	0.0149	102.551433424217	0.0273	102.551433424217	0.0291	102.551433424217	0.0272		102.550197386006	1.4545
102.55433612196	0.0397	102.55433612196	0.0438	102.55433612196	0.0143	102.55433612196	0.0270	102.55433612196	0.0280	102.55433612196	0.0258		102.553100103758	1.4641
102.557238860783	0.0389	102.557238860783	0.0469	102.557238860783	0.0149	102.557238860783	0.0277	102.557238860783	0.0271	102.557238860783	0.0250		102.55600286259	1.4172
102.560141640685	0.0385	102.560141640685	0.0457	102.560141640685	0.0142	102.560141640685	0.0277	102.560141640685	0.0284	102.560141640685	0.0246		102.558905662503	1.4601
102.563044461666	0.0368	102.563044461666	0.0396	102.563044461666	0.0144	102.563044461666	0.0255	102.563044461666	0.0300	102.563044461666	0.0243		102.561808503494	1.4818
102.565947323726	0.0387	102.565947323726	0.0411	102.565947323726	0.0146	102.565947323726	0.0255	102.565947323726	0.0306	102.565947323726	0.0256		102.564711385566	1.5111
102.568850226865	0.0363	102.568850226865	0.0446	102.568850226865	0.0157	102.568850226865	0.0280	102.568850226865	0.0303	102.568850226865	0.0258		102.567614308717	1.5305
102.571753171083	0.0374	102.571753171083	0.0444	102.571753171083	0.0149	102.571753171083	0.0290	102.571753171083	0.0284	102.571753171083	0.0259		102.570517272949	1.4935
102.574656156381	0.0376	102.574656156381	0.0461	102.574656156381	0.0141	102.574656156381	0.0268	102.574656156381	0.0281	102.574656156381	0.0256		102.57342027826	1.4995
102.577559182757	0.0378	102.577559182757	0.0455	102.577559182757	0.0141	102.577559182757	0.0253	102.577559182757	0.0287	102.577559182757	0.0263		102.57632332465	1.5093
102.580462250213	0.0363	102.580462250213	0.0455	102.580462250213	0.0146	102.580462250213	0.0249	102.580462250213	0.0294	102.580462250213	0.0267		102.579226412121	1.4506
102.583365358747	0.0375	102.583365358747	0.0471	102.583365358747	0.0153	102.583365358747	0.0245	102.583365358747	0.0291	102.583365358747	0.0278		102.582129540671	1.4037
102.586268508361	0.0372	102.586268508361	0.0454	102.586268508361	0.0157	102.586268508361	0.0251	102.586268508361	0.0289	102.586268508361	0.0282		102.585032710302	1.3928
102.589171699054	0.0389	102.589171699054	0.0444	102.589171699054	0.0152	102.589171699054	0.0258	102.589171699054	0.0285	102.589171699054	0.0267		102.587935921012	1.4399
102.592074930826	0.0403	102.592074930826	0.0414	102.592074930826	0.0148	102.592074930826	0.0262	102.592074930826	0.0282	102.592074930826	0.0257		102.590839172802	1.5161
102.594978203677	0.0379	102.594978203677	0.0466	102.594978203677	0.0147	102.594978203677	0.0262	102.594978203677	0.0267	102.594978203677	0.0248		102.593742465671	1.5177
102.597881517607	0.0391	102.597881517607	0.0458	102.597881517607	0.0138	102.597881517607	0.0258	102.597881517607	0.0255	102.597881517607	0.0260		102.596645799621	1.5585
102.600784872617	0.0389	102.600784872617	0.0457	102.600784872617	0.0140	102.600784872617	0.0261	102.600784872617	0.0275	102.600784872617	0.0262		102.59954917465	1.4823
102.603688268705	0.0382	102.603688268705	0.0432	102.603688268705	0.0143	102.603688268705	0.0278	102.603688268705	0.0282	102.603688268705	0.0259		102.602452590759	1.4939
102.606591705873	0.0366	102.606591705873	0.0425	102.606591705873	0.0140	102.606591705873	0.0262	102.606591705873	0.0287	102.606591705873	0.0263		102.605356047948	1.3305
102.609495184119	0.0376	102.609495184119	0.0414	102.609495184119	0.0138	102.609495184119	0.0253	102.609495184119	0.0272	102.609495184119	0.0261		102.608259546217	1.3632
102.612398703445	0.0367	102.612398703445	0.0416	102.612398703445	0.0140	102.612398703445	0.0270	102.612398703445	0.0269	102.612398703445	0.0270		102.611163085565	1.3413
102.61530226385	0.0395	102.61530226385	0.0421	102.61530226385	0.0149	102.61530226385	0.0270	102.61530226385	0.0279	102.61530226385	0.0263		102.614066665993	1.3431
102.618205865334	0.0393	102.618205865334	0.0424	102.618205865334	0.0149	102.618205865334	0.0272	102.618205865334	0.0270	102.618205865334	0.0265		102.616970287501	1.3232
102.621109507897	0.0387	102.621109507897	0.0479	102.621109507897	0.0149	102.621109507897	0.0272	102.621109507897	0.0271	102.621109507897	0.0274		102.619873950089	1.3635
102.624013191539	0.0391	102.624013191539	0.0468	102.624013191539	0.0145	102.624013191539	0.0270	102.624013191539	0.0266	102.624013191539	0.0273		102.622777653757	1.3997
102.626916916261	0.0405	102.626916916261	0.0429	102.626916916261	0.0140	102.626916916261	0.0265	102.626916916261	0.0276	102.626916916261	0.0273		102.625681398505	1.4746
102.629820682061	0.0398	102.629820682061	0.0405	102.629820682061	0.0145	102.629820682061	0.0272	102.629820682061	0.0266	102.629820682061	0.0278		102.628585184332	1.4746
102.632724488941	0.0377	102.632724488941	0.0394	102.632724488941	0.0154	102.632724488941	0.0274	102.632724488941	0.0263	102.632724488941	0.0276		102.631489011239	1.4481
102.635628336899	0.0394	102.635628336899	0.0416	102.635628336899	0.0146	102.635628336899	0.0266	102.635628336899	0.0266	102.635628336899	0.0274		102.634392879226	1.3644
102.638532225937	0.0390	102.638532225937	0.0396	102.638532225937	0.0146	102.638532225937	0.0266	102.638532225937	0.0266	102.638532225937	0.0267		102.637296788293	1.2844
102.641436156054	0.0380	102.641436156054	0.0418	102.641436156054	0.0146	102.641436156054	0.0262	102.641436156054	0.0245	102.641436156054	0.0257		102.640200738439	1.2872
102.64434012725	0.0378	102.64434012725	0.0438	102.64434012725	0.0158	102.64434012725	0.0246	102.64434012725	0.0265	102.64434012725	0.0265		102.643104729665	1.3491
102.647244139525	0.0386	102.647244139525	0.0462	102.647244139525	0.0152	102.647244139525	0.0260	102.647244139525	0.0262	102.647244139525	0.0270		102.646008761972	1.4435
102.650148192879	0.0415	102.650148192879	0.0451	102.650148192879	0.0144	102.650148192879	0.0269	102.650148192879	0.0257	102.650148192879	0.0270		102.648912835358	1.4405
102.653052287313	0.0432	102.653052287313	0.0406	102.653052287313	0.0144	102.653052287313	0.0263	102.653052287313	0.0269	102.653052287313	0.0282		102.651816949823	1.4210
102.655956422825	0.0450	102.655956422825	0.0407	102.655956422825	0.0146	102.655956422825	0.0251	102.655956422825	0.0273	102.655956422825	0.0277		102.654721105369	1.5008
102.658860599417	0.0434	102.658860599417	0.0429	102.658860599417	0.0153	102.658860599417	0.0251	102.658860599417	0.0270	102.658860599417	0.0260		102.657625301994	1.5282
102.661764817087	0.0408	102.661764817087	0.0438	102.661764817087	0.0149	102.661764817087	0.0265	102.661764817087	0.0263	102.661764817087	0.0271		102.660529539699	1.5228
102.664669075837	0.0406	102.664669075837	0.0444	102.664669075837	0.0142	102.664669075837	0.0275	102.664669075837	0.0262	102.664669075837	0.0278		102.663433818484	1.5495
102.667573375666	0.0399	102.667573375666	0.0445	102.667573375666	0.0136	102.667573375666	0.0263	102.667573375666	0.0275	102.667573375666	0.0279		102.666338138349	1.5131
102.670477716574	0.0386	102.670477716574	0.0451	102.670477716574	0.0148	102.670477716574	0.0266	102.670477716574	0.0281	102.670477716574	0.0288		102.669242499294	1.5174
102.673382098561	0.0413	102.673382098561	0.0460	102.673382098561	0.0148	102.673382098561	0.0269	102.673382098561	0.0284	102.673382098561	0.0280		102.672146901318	1.5067
102.676286521627	0.0404	102.676286521627	0.0451	102.676286521627	0.0140	102.676286521627	0.0263	102.676286521627	0.0282	102.676286521627	0.0273		102.675051344422	1.4948
102.679190985772	0.0388	102.679190985772	0.0457	102.679190985772	0.0136	102.679190985772	0.0283	102.679190985772	0.0274	102.679190985772	0.0282		102.677955828606	1.5055
102.682095490997	0.0393	102.682095490997	0.0462	102.682095490997	0.0139	102.682095490997	0.0274	102.682095490997	0.0264	102.682095490997	0.0285		102.68086035387	1.5342
102.6850000373	0.0370	102.6850000373	0.0469	102.6850000373	0.0142	102.6850000373	0.0268	102.6850000373	0.0268	102.6850000373	0.0295		102.683764920214	1.5480
102.687904624683	0.0374	102.687904624683	0.0497	102.687904624683	0.0144	102.687904624683	0.0273	102.687904624683	0.0271	102.687904624683	0.0272		102.686669527637	1.4855
102.690809253145	0.0340	102.690809253145	0.0491	102.690809253145	0.0137	102.690809253145	0.0258	102.690809253145	0.0276	102.690809253145	0.0253		102.68957417614	1.4776
102.693713922686	0.0384	102.693713922686	0.0477	102.693713922686	0.0139	102.693713922686	0.0251	102.693713922686	0.0278	102.693713922686	0.0253		102.692478865723	1.4853
102.696618633306	0.0383	102.696618633306	0.0439	102.696618633306	0.0148	102.696618633306	0.0254	102.696618633306	0.0281	102.696618633306	0.0243		102.695383596386	1.5261
102.699523385005	0.0420	102.699523385005	0.0447	102.699523385005	0.0147	102.699523385005	0.0245	102.699523385005	0.0264	102.699523385005	0.0255		102.698288368129	1.5143
102.702428177783	0.0400	102.702428177783	0.0427	102.702428177783	0.0147	102.702428177783	0.0247	102.702428177783	0.0267	102.702428177783	0.0265		102.701193180951	1.4856
102.70533301164	0.0404	102.70533301164	0.0435	102.70533301164	0.0143	102.70533301164	0.0249	102.70533301164	0.0273	102.70533301164	0.0259		102.704098034853	1.5090
102.708237886577	0.0390	102.708237886577	0.0445	102.708237886577	0.0155	102.708237886577	0.0249	102.708237886577	0.0259	102.708237886577	0.0256		102.707002929835	1.5243
102.711142802592	0.0397	102.711142802592	0.0436	102.711142802592	0.0154	102.711142802592	0.0261	102.711142802592	0.0249	102.711142802592	0.0250		102.709907865897	1.5256
102.714047759687	0.0394	102.714047759687	0.0420	102.714047759687	0.0149	102.714047759687	0.0270	102.714047759687	0.0263	102.714047759687	0.0256		102.712812843039	1.5080
102.716952757861	0.0388	102.716952757861	0.0450	102.716952757861	0.0144	102.716952757861	0.0273	102.716952757861	0.0280	102.716952757861	0.0259		102.71571786126	1.5738
102.719857797113	0.0402	102.719857797113	0.0474	102.719857797113	0.0152	102.719857797113	0.0254	102.719857797113	0.0278	102.719857797113	0.0282		102.718622920561	1.5656
102.722762877445	0.0406	102.722762877445	0.0446	102.722762877445	0.0148	102.722762877445	0.0258	102.722762877445	0.0277	102.722762877445	0.0277		102.721528020942	1.5760
102.725667998857	0.0383	102.725667998857	0.0457	102.725667998857	0.0155	102.725667998857	0.0265	102.725667998857	0.0258	102.725667998857	0.0267		102.724433162403	1.5633
102.728573161347	0.0392	102.728573161347	0.0406	102.728573161347	0.0145	102.728573161347	0.0263	102.728573161347	0.0267	102.728573161347	0.0252		102.727338344944	1.5827
102.731478364916	0.0397	102.731478364916	0.0445	102.731478364916	0.0144	102.731478364916	0.0253	102.731478364916	0.0269	102.731478364916	0.0245		102.730243568564	1.6609
102.734383609564	0.0413	102.734383609564	0.0452	102.734383609564	0.0147	102.734383609564	0.0258	102.734383609564	0.0272	102.734383609564	0.0266		102.733148833265	1.6408
102.737288895292	0.0434	102.737288895292	0.0457	102.737288895292	0.0153	102.737288895292	0.0249	102.737288895292	0.0257	102.737288895292	0.0263		102.736054139045	1.6556
102.740194222099	0.0422	102.740194222099	0.0457	102.740194222099	0.0151	102.740194222099	0.0266	102.740194222099	0.0251	102.740194222099	0.0260		102.738959485904	1.5633
102.743099589984	0.0403	102.743099589984	0.0438	102.743099589984	0.0146	102.743099589984	0.0276	102.743099589984	0.0266	102.743099589984	0.0267		102.741864873844	1.5649
102.746004998949	0.0397	102.746004998949	0.0428	102.746004998949	0.0138	102.746004998949	0.0305	102.746004998949	0.0271	102.746004998949	0.0255		102.744770302864	1.5278
102.748910448993	0.0387	102.748910448993	0.0466	102.748910448993	0.0130	102.748910448993	0.0272	102.748910448993	0.0274	102.748910448993	0.0270		102.747675772963	1.5590
102.751815940116	0.0388	102.751815940116	0.0471	102.751815940116	0.0138	102.751815940116	0.0267	102.751815940116	0.0261	102.751815940116	0.0278		102.750581284142	1.5459
102.754721472318	0.0394	102.754721472318	0.0456	102.754721472318	0.0141	102.754721472318	0.0251	102.754721472318	0.0265	102.754721472318	0.0273		102.753486836401	1.4976
102.7576270456	0.0400	102.7576270456	0.0454	102.7576270456	0.0143	102.7576270456	0.0242	102.7576270456	0.0259	102.7576270456	0.0278		102.756392429739	1.4838
102.76053265996	0.0404	102.76053265996	0.0460	102.76053265996	0.0137	102.76053265996	0.0237	102.76053265996	0.0243	102.76053265996	0.0264		102.759298064158	1.5154
102.7634383154	0.0379	102.7634383154	0.0486	102.7634383154	0.0145	102.7634383154	0.0235	102.7634383154	0.0251	102.7634383154	0.0252		102.762203739656	1.5380
102.766344011918	0.0397	102.766344011918	0.0482	102.766344011918	0.0146	102.766344011918	0.0251	102.766344011918	0.0269	102.766344011918	0.0251		102.765109456234	1.5447
102.769249749516	0.0402	102.769249749516	0.0484	102.769249749516	0.0156	102.769249749516	0.0260	102.769249749516	0.0286	102.769249749516	0.0267		102.768015213892	1.5222
102.772155528193	0.0412	102.772155528193	0.0461	102.772155528193	0.0151	102.772155528193	0.0259	102.772155528193	0.0282	102.772155528193	0.0257		102.77092101263	1.5577
102.775061347949	0.0396	102.775061347949	0.0484	102.775061347949	0.0146	102.775061347949	0.0256	102.775061347949	0.0284	102.775061347949	0.0251		102.773826852448	1.5689
102.777967208784	0.0380	102.777967208784	0.0472	102.777967208784	0.0151	102.777967208784	0.0254	102.777967208784	0.0266	102.777967208784	0.0251		102.776732733345	1.4850
102.780873110698	0.0399	102.780873110698	0.0481	102.780873110698	0.0159	102.780873110698	0.0260	102.780873110698	0.0260	102.780873110698	0.0251		102.779638655322	1.4499
102.783779053691	0.0419	102.783779053691	0.0452	102.783779053691	0.0151	102.783779053691	0.0272	102.783779053691	0.0255	102.783779053691	0.0264		102.782544618379	1.4804
102.786685037764	0.0392	102.786685037764	0.0431	102.786685037764	0.0151	102.786685037764	0.0280	102.786685037764	0.0264	102.786685037764	0.0261		102.785450622516	1.4470
102.789591062915	0.0389	102.789591062915	0.0450	102.789591062915	0.0146	102.789591062915	0.0253	102.789591062915	0.0265	102.789591062915	0.0274		102.788356667732	1.4837
102.792497129146	0.0379	102.792497129146	0.0463	102.792497129146	0.0146	102.792497129146	0.0254	102.792497129146	0.0260	102.792497129146	0.0288		102.791262754028	1.5858
102.795403236456	0.0372	102.795403236456	0.0459	102.795403236456	0.0148	102.795403236456	0.0260	102.795403236456	0.0262	102.795403236456	0.0285		102.794168881405	1.5595
102.798309384844	0.0392	102.798309384844	0.0443	102.798309384844	0.0146	102.798309384844	0.0263	102.798309384844	0.0260	102.798309384844	0.0270		102.797075049861	1.5416
102.801215574312	0.0391	102.801215574312	0.0394	102.801215574312	0.0148	102.801215574312	0.0257	102.801215574312	0.0261	102.801215574312	0.0244		102.799981259396	1.5914
102.804121804859	0.0385	102.804121804859	0.0393	102.804121804859	0.0149	102.804121804859	0.0256	102.804121804859	0.0266	102.804121804859	0.0244		102.802887510012	1.6306
102.807028076486	0.0366	102.807028076486	0.0387	102.807028076486	0.0157	102.807028076486	0.0262	102.807028076486	0.0263	102.807028076486	0.0260		102.805793801707	1.5572
102.809934389191	0.0381	102.809934389191	0.0412	102.809934389191	0.0146	102.809934389191	0.0243	102.809934389191	0.0255	102.809934389191	0.0268		102.808700134482	1.4608
102.812840742975	0.0381	102.812840742975	0.0421	102.812840742975	0.0133	102.812840742975	0.0229	102.812840742975	0.0254	102.812840742975	0.0270		102.811606508337	1.4626
102.815747137839	0.0395	102.815747137839	0.0412	102.815747137839	0.0141	102.815747137839	0.0253	102.815747137839	0.0251	102.815747137839	0.0268		102.814512923272	1.5482
102.818653573781	0.0412	102.818653573781	0.0428	102.818653573781	0.0144	102.818653573781	0.0262	102.818653573781	0.0265	102.818653573781	0.0254		102.817419379287	1.5363
102.821560050803	0.0430	102.821560050803	0.0404	102.821560050803	0.0143	102.821560050803	0.0257	102.821560050803	0.0279	102.821560050803	0.0262		102.820325876381	1.5661
102.824466568904	0.0411	102.824466568904	0.0446	102.824466568904	0.0145	102.824466568904	0.0269	102.824466568904	0.0284	102.824466568904	0.0274		102.823232414555	1.5921
102.827373128084	0.0401	102.827373128084	0.0431	102.827373128084	0.0161	102.827373128084	0.0283	102.827373128084	0.0284	102.827373128084	0.0271		102.826138993809	1.5779
102.830279728343	0.0393	102.830279728343	0.0436	102.830279728343	0.0153	102.830279728343	0.0272	102.830279728343	0.0280	102.830279728343	0.0276		102.829045614143	1.5909
102.833186369681	0.0396	102.833186369681	0.0446	102.833186369681	0.0146	102.833186369681	0.0268	102.833186369681	0.0272	102.833186369681	0.0257		102.831952275557	1.6156
102.836093052098	0.0414	102.836093052098	0.0444	102.836093052098	0.0143	102.836093052098	0.0260	102.836093052098	0.0277	102.836093052098	0.0254		102.83485897805	1.6451
102.838999775595	0.0392	102.838999775595	0.0439	102.838999775595	0.0144	102.838999775595	0.0268	102.838999775595	0.0274	102.838999775595	0.0255		102.837765721623	1.6316
102.84190654017	0.0382	102.84190654017	0.0449	102.84190654017	0.0149	102.84190654017	0.0262	102.84190654017	0.0270	102.84190654017	0.0255		102.840672506276	1.7621
102.844813345825	0.0360	102.844813345825	0.0457	102.844813345825	0.0160	102.844813345825	0.0260	102.844813345825	0.0267	102.844813345825	0.0258		102.843579332009	1.7101
102.847720192559	0.0357	102.847720192559	0.0443	102.847720192559	0.0154	102.847720192559	0.0265	102.847720192559	0.0270	102.847720192559	0.0267		102.846486198822	1.6870
102.850627080371	0.0335	102.850627080371	0.0418	102.850627080371	0.0159	102.850627080371	0.0280	102.850627080371	0.0274	102.850627080371	0.0275		102.849393106714	1.5166
102.853534009263	0.0377	102.853534009263	0.0454	102.853534009263	0.0146	102.853534009263	0.0272	102.853534009263	0.0266	102.853534009263	0.0273		102.852300055686	1.5100
102.856440979234	0.0374	102.856440979234	0.0446	102.856440979234	0.0141	102.856440979234	0.0259	102.856440979234	0.0261	102.856440979234	0.0258		102.855207045738	1.5742
102.859347990285	0.0387	102.859347990285	0.0482	102.859347990285	0.0137	102.859347990285	0.0254	102.859347990285	0.0263	102.859347990285	0.0266		102.85811407687	1.6480
102.862255042414	0.0390	102.862255042414	0.0475	102.862255042414	0.0138	102.862255042414	0.0257	102.862255042414	0.0263	102.862255042414	0.0275		102.861021149082	1.5669
102.865162135622	0.0388	102.865162135622	0.0449	102.865162135622	0.0145	102.865162135622	0.0263	102.865162135622	0.0270	102.865162135622	0.0266		102.863928262373	1.5380
102.86806926991	0.0390	102.86806926991	0.0449	102.86806926991	0.0141	102.86806926991	0.0265	102.86806926991	0.0283	102.86806926991	0.0266		102.866835416745	1.5371
102.870976445276	0.0398	102.870976445276	0.0430	102.870976445276	0.0149	102.870976445276	0.0265	102.870976445276	0.0294	102.870976445276	0.0273		102.869742612196	1.6023
102.873883661722	0.0411	102.873883661722	0.0421	102.873883661722	0.0153	102.873883661722	0.0257	102.873883661722	0.0305	102.873883661722	0.0280		102.872649848727	1.6334
102.876790919247	0.0412	102.876790919247	0.0428	102.876790919247	0.0154	102.876790919247	0.0254	102.876790919247	0.0276	102.876790919247	0.0270		102.875557126337	1.6084
102.879698217851	0.0385	102.879698217851	0.0389	102.879698217851	0.0150	102.879698217851	0.0267	102.879698217851	0.0264	102.879698217851	0.0262		102.878464445028	1.5835
102.882605557534	0.0394	102.882605557534	0.0406	102.882605557534	0.0158	102.882605557534	0.0271	102.882605557534	0.0249	102.882605557534	0.0256		102.881371804798	1.5811
102.885512938296	0.0396	102.885512938296	0.0402	102.885512938296	0.0146	102.885512938296	0.0259	102.885512938296	0.0260	102.885512938296	0.0254		102.884279205648	1.3866
102.888420360137	0.0407	102.888420360137	0.0400	102.888420360137	0.0147	102.888420360137	0.0270	102.888420360137	0.0277	102.888420360137	0.0265		102.887186647578	1.3854
102.891327823058	0.0395	102.891327823058	0.0439	102.891327823058	0.0150	102.891327823058	0.0259	102.891327823058	0.0284	102.891327823058	0.0265		102.890094130588	1.4035
102.894235327057	0.0410	102.894235327057	0.0441	102.894235327057	0.0147	102.894235327057	0.0261	102.894235327057	0.0270	102.894235327057	0.0260		102.893001654677	1.4580
102.897142872136	0.0415	102.897142872136	0.0440	102.897142872136	0.0154	102.897142872136	0.0258	102.897142872136	0.0251	102.897142872136	0.0276		102.895909219846	1.4287
102.900050458293	0.0400	102.900050458293	0.0412	102.900050458293	0.0151	102.900050458293	0.0266	102.900050458293	0.0250	102.900050458293	0.0271		102.898816826095	1.4410
102.90295808553	0.0411	102.90295808553	0.0390	102.90295808553	0.0163	102.90295808553	0.0264	102.90295808553	0.0244	102.90295808553	0.0266		102.901724473424	1.4396
102.905865753846	0.0397	102.905865753846	0.0408	102.905865753846	0.0163	102.905865753846	0.0255	102.905865753846	0.0245	102.905865753846	0.0264		102.904632161833	1.3731
102.908773463241	0.0390	102.908773463241	0.0408	102.908773463241	0.0157	102.908773463241	0.0262	102.908773463241	0.0265	102.908773463241	0.0265		102.907539891322	1.3853
102.911681213715	0.0407	102.911681213715	0.0410	102.911681213715	0.0146	102.911681213715	0.0254	102.911681213715	0.0271	102.911681213715	0.0263		102.91044766189	1.3635
102.914589005268	0.0413	102.914589005268	0.0386	102.914589005268	0.0135	102.914589005268	0.0251	102.914589005268	0.0272	102.914589005268	0.0254		102.913355473538	1.3494
102.917496837901	0.0410	102.917496837901	0.0418	102.917496837901	0.0137	102.917496837901	0.0261	102.917496837901	0.0269	102.917496837901	0.0249		102.916263326266	1.3979
102.920404711612	0.0405	102.920404711612	0.0422	102.920404711612	0.0149	102.920404711612	0.0257	102.920404711612	0.0268	102.920404711612	0.0260		102.919171220074	1.4792
102.923312626403	0.0382	102.923312626403	0.0432	102.923312626403	0.0153	102.923312626403	0.0276	102.923312626403	0.0277	102.923312626403	0.0260		102.922079154961	1.6684
102.926220582273	0.0352	102.926220582273	0.0432	102.926220582273	0.0161	102.926220582273	0.0276	102.926220582273	0.0282	102.926220582273	0.0274		102.924987130928	1.7830
102.929128579221	0.0422	102.929128579221	0.0485	102.929128579221	0.0161	102.929128579221	0.0300	102.929128579221	0.0297	102.929128579221	0.0280		102.927895147976	1.7747
102.932036617249	0.0513	102.932036617249	0.0586	102.932036617249	0.0169	102.932036617249	0.0359	102.932036617249	0.0364	102.932036617249	0.0322		102.930803206103	1.7349
102.934944696356	0.0737	102.934944696356	0.0771	102.934944696356	0.0193	102.934944696356	0.0462	102.934944696356	0.0469	102.934944696356	0.0409		102.933711305309	1.7510
102.937852816542	0.0859	102.937852816542	0.0894	102.937852816542	0.0218	102.937852816542	0.0560	102.937852816542	0.0562	102.937852816542	0.0461		102.936619445596	1.8170
102.940760977808	0.0861	102.940760977808	0.0907	102.940760977808	0.0228	102.940760977808	0.0577	102.940760977808	0.0580	102.940760977808	0.0447		102.939527626962	1.8162
102.943669180152	0.0727	102.943669180152	0.0816	102.943669180152	0.0198	102.943669180152	0.0507	102.943669180152	0.0523	102.943669180152	0.0408		102.942435849408	1.7413
102.946577423575	0.0605	102.946577423575	0.0677	102.946577423575	0.0192	102.946577423575	0.0400	102.946577423575	0.0461	102.946577423575	0.0358		102.945344112934	1.6130
102.949485708078	0.0513	102.949485708078	0.0579	102.949485708078	0.0173	102.949485708078	0.0349	102.949485708078	0.0388	102.949485708078	0.0323		102.94825241754	1.5699
102.95239403366	0.0511	102.95239403366	0.0510	102.95239403366	0.0163	102.95239403366	0.0320	102.95239403366	0.0324	102.95239403366	0.0306		102.951160763226	1.5814
102.95530240032	0.0481	102.95530240032	0.0505	102.95530240032	0.0160	102.95530240032	0.0321	102.95530240032	0.0335	102.95530240032	0.0292		102.954069149991	1.5667
102.95821080806	0.0471	102.95821080806	0.0480	102.95821080806	0.0158	102.95821080806	0.0306	102.95821080806	0.0344	102.95821080806	0.0304		102.956977577836	1.5227
102.961119256879	0.0467	102.961119256879	0.0497	102.961119256879	0.0148	102.961119256879	0.0296	102.961119256879	0.0357	102.961119256879	0.0296		102.959886046761	1.5065
102.964027746778	0.0495	102.964027746778	0.0504	102.964027746778	0.0169	102.964027746778	0.0301	102.964027746778	0.0348	102.964027746778	0.0303		102.962794556766	1.5166
102.966936277755	0.0491	102.966936277755	0.0521	102.966936277755	0.0172	102.966936277755	0.0295	102.966936277755	0.0335	102.966936277755	0.0305		102.965703107851	1.4886
102.969844849811	0.0461	102.969844849811	0.0513	102.969844849811	0.0179	102.969844849811	0.0298	102.969844849811	0.0348	102.969844849811	0.0292		102.968611700015	1.4934
102.972753462947	0.0407	102.972753462947	0.0516	102.972753462947	0.0159	102.972753462947	0.0299	102.972753462947	0.0321	102.972753462947	0.0275		102.971520333259	1.5625
102.975662117161	0.0414	102.975662117161	0.0513	102.975662117161	0.0150	102.975662117161	0.0298	102.975662117161	0.0306	102.975662117161	0.0275		102.974429007583	1.5488
102.978570812455	0.0421	102.978570812455	0.0499	102.978570812455	0.0151	102.978570812455	0.0309	102.978570812455	0.0292	102.978570812455	0.0267		102.977337722987	1.5467
102.981479548828	0.0438	102.981479548828	0.0496	102.981479548828	0.0141	102.981479548828	0.0271	102.981479548828	0.0304	102.981479548828	0.0264		102.980246479471	1.4175
102.98438832628	0.0430	102.98438832628	0.0485	102.98438832628	0.0142	102.98438832628	0.0263	102.98438832628	0.0312	102.98438832628	0.0262		102.983155277034	1.4172
102.987297144811	0.0437	102.987297144811	0.0476	102.987297144811	0.0153	102.987297144811	0.0280	102.987297144811	0.0301	102.987297144811	0.0253		102.986064115677	1.4043
102.990206004421	0.0460	102.990206004421	0.0463	102.990206004421	0.0144	102.990206004421	0.0294	102.990206004421	0.0273	102.990206004421	0.0278		102.9889729954	1.4228
102.99311490511	0.0436	102.99311490511	0.0476	102.99311490511	0.0156	102.99311490511	0.0302	102.99311490511	0.0286	102.99311490511	0.0278		102.991881916203	1.4621
102.996023846878	0.0401	102.996023846878	0.0446	102.996023846878	0.0158	102.996023846878	0.0293	102.996023846878	0.0290	102.996023846878	0.0277		102.994790878086	1.5307
102.998932829726	0.0396	102.998932829726	0.0443	102.998932829726	0.0157	102.998932829726	0.0280	102.998932829726	0.0294	102.998932829726	0.0264		102.997699881048	1.5656
103.001841853652	0.0407	103.001841853652	0.0436	103.001841853652	0.0144	103.001841853652	0.0264	103.001841853652	0.0284	103.001841853652	0.0263		103.00060892509	1.5463
103.004750918658	0.0393	103.004750918658	0.0458	103.004750918658	0.0147	103.004750918658	0.0278	103.004750918658	0.0285	103.004750918658	0.0274		103.003518010212	1.5567
103.007660024743	0.0398	103.007660024743	0.0491	103.007660024743	0.0137	103.007660024743	0.0285	103.007660024743	0.0290	103.007660024743	0.0283		103.006427136414	1.4731
103.010569171907	0.0422	103.010569171907	0.0509	103.010569171907	0.0145	103.010569171907	0.0289	103.010569171907	0.0282	103.010569171907	0.0282		103.009336303696	1.5121
103.01347836015	0.0430	103.01347836015	0.0520	103.01347836015	0.0149	103.01347836015	0.0298	103.01347836015	0.0288	103.01347836015	0.0289		103.012245512057	1.4504
103.016387589472	0.0446	103.016387589472	0.0498	103.016387589472	0.0135	103.016387589472	0.0297	103.016387589472	0.0299	103.016387589472	0.0293		103.015154761499	1.4516
103.019296859873	0.0439	103.019296859873	0.0445	103.019296859873	0.0138	103.019296859873	0.0288	103.019296859873	0.0308	103.019296859873	0.0292		103.01806405202	1.5044
103.022206171353	0.0419	103.022206171353	0.0474	103.022206171353	0.0135	103.022206171353	0.0288	103.022206171353	0.0305	103.022206171353	0.0303		103.020973383621	1.5124
103.025115523913	0.0424	103.025115523913	0.0459	103.025115523913	0.0150	103.025115523913	0.0283	103.025115523913	0.0302	103.025115523913	0.0298		103.023882756301	1.4962
103.028024917551	0.0406	103.028024917551	0.0503	103.028024917551	0.0145	103.028024917551	0.0294	103.028024917551	0.0304	103.028024917551	0.0292		103.026792170062	1.4470
103.030934352269	0.0434	103.030934352269	0.0507	103.030934352269	0.0169	103.030934352269	0.0314	103.030934352269	0.0321	103.030934352269	0.0322		103.029701624902	1.5304
103.033843828066	0.0548	103.033843828066	0.0575	103.033843828066	0.0206	103.033843828066	0.0364	103.033843828066	0.0373	103.033843828066	0.0428		103.032611120822	1.6253
103.036753344942	0.0664	103.036753344942	0.0714	103.036753344942	0.0238	103.036753344942	0.0432	103.036753344942	0.0458	103.036753344942	0.0543		103.035520657822	1.7505
103.039662902897	0.0737	103.039662902897	0.0781	103.039662902897	0.0265	103.039662902897	0.0445	103.039662902897	0.0499	103.039662902897	0.0594		103.038430235902	1.7856
103.042572501931	0.0792	103.042572501931	0.0843	103.042572501931	0.0288	103.042572501931	0.0510	103.042572501931	0.0518	103.042572501931	0.0578		103.041339855061	2.0436
103.045482142044	0.0993	103.045482142044	0.1093	103.045482142044	0.0445	103.045482142044	0.0671	103.045482142044	0.0699	103.045482142044	0.0700		103.0442495153	3.6520
103.048391823236	0.1609	103.048391823236	0.1798	103.048391823236	0.0722	103.048391823236	0.1285	103.048391823236	0.1184	103.048391823236	0.1157		103.04715921662	8.5028
103.051301545508	0.2594	103.051301545508	0.2769	103.051301545508	0.1215	103.051301545508	0.2036	103.051301545508	0.1869	103.051301545508	0.1847		103.050068959018	16.9902
103.054211308858	0.3093	103.054211308858	0.3302	103.054211308858	0.1451	103.054211308858	0.2453	103.054211308858	0.2264	103.054211308858	0.2220		103.052978742497	24.6752
103.057121113288	0.2771	103.057121113288	0.3116	103.057121113288	0.1422	103.057121113288	0.2132	103.057121113288	0.2056	103.057121113288	0.2071		103.055888567056	25.9456
103.060030958797	0.1935	103.060030958797	0.2309	103.060030958797	0.1013	103.060030958797	0.1480	103.060030958797	0.1440	103.060030958797	0.1494		103.058798432694	20.9439
103.062940845384	0.1291	103.062940845384	0.1499	103.062940845384	0.0672	103.062940845384	0.0947	103.062940845384	0.0987	103.062940845384	0.1026		103.061708339412	13.8218
103.065850773051	0.0983	103.065850773051	0.1130	103.065850773051	0.0456	103.065850773051	0.0686	103.065850773051	0.0781	103.065850773051	0.0752		103.06461828721	9.0443
103.068760741798	0.0857	103.068760741798	0.1017	103.068760741798	0.0380	103.068760741798	0.0619	103.068760741798	0.0671	103.068760741798	0.0674		103.067528276088	6.7662
103.071670751623	0.0874	103.071670751623	0.0973	103.071670751623	0.0401	103.071670751623	0.0589	103.071670751623	0.0664	103.071670751623	0.0673		103.070438306045	5.8816
103.074580802527	0.0830	103.074580802527	0.0956	103.074580802527	0.0401	103.074580802527	0.0574	103.074580802527	0.0626	103.074580802527	0.0656		103.073348377083	5.3459
103.07749089451	0.0773	103.07749089451	0.0902	103.07749089451	0.0373	103.07749089451	0.0527	103.07749089451	0.0602	103.07749089451	0.0601		103.0762584892	4.7843
103.080401027573	0.0689	103.080401027573	0.0837	103.080401027573	0.0319	103.080401027573	0.0498	103.080401027573	0.0571	103.080401027573	0.0535		103.079168642397	4.3921
103.083311201715	0.0678	103.083311201715	0.0790	103.083311201715	0.0307	103.083311201715	0.0484	103.083311201715	0.0532	103.083311201715	0.0495		103.082078836674	4.0895
103.086221416935	0.0638	103.086221416935	0.0759	103.086221416935	0.0303	103.086221416935	0.0472	103.086221416935	0.0509	103.086221416935	0.0476		103.08498907203	3.8484
103.089131673235	0.0666	103.089131673235	0.0709	103.089131673235	0.0280	103.089131673235	0.0430	103.089131673235	0.0477	103.089131673235	0.0475		103.087899348466	3.6276
103.092041970614	0.0665	103.092041970614	0.0708	103.092041970614	0.0260	103.092041970614	0.0410	103.092041970614	0.0443	103.092041970614	0.0466		103.090809665983	3.3586
103.094952309072	0.0606	103.094952309072	0.0664	103.094952309072	0.0240	103.094952309072	0.0407	103.094952309072	0.0416	103.094952309072	0.0438		103.093720024579	3.0655
103.09786268861	0.0536	103.09786268861	0.0588	103.09786268861	0.0227	103.09786268861	0.0363	103.09786268861	0.0413	103.09786268861	0.0416		103.096630424254	2.8158
103.100773109226	0.0527	103.100773109226	0.0549	103.100773109226	0.0229	103.100773109226	0.0331	103.100773109226	0.0388	103.100773109226	0.0378		103.09954086501	2.6795
103.103683570921	0.0532	103.103683570921	0.0563	103.103683570921	0.0211	103.103683570921	0.0339	103.103683570921	0.0361	103.103683570921	0.0355		103.102451346845	2.5655
103.106594073696	0.0543	103.106594073696	0.0532	103.106594073696	0.0211	103.106594073696	0.0349	103.106594073696	0.0348	103.106594073696	0.0355		103.105361869761	2.5448
103.109504617549	0.0517	103.109504617549	0.0527	103.109504617549	0.0201	103.109504617549	0.0367	103.109504617549	0.0346	103.109504617549	0.0359		103.108272433756	2.4391
103.112415202482	0.0549	103.112415202482	0.0537	103.112415202482	0.0202	103.112415202482	0.0351	103.112415202482	0.0342	103.112415202482	0.0335		103.11118303883	2.3391
103.115325828494	0.0511	103.115325828494	0.0505	103.115325828494	0.0193	103.115325828494	0.0314	103.115325828494	0.0341	103.115325828494	0.0337		103.114093684985	2.1770
103.118236495585	0.0508	103.118236495585	0.0498	103.118236495585	0.0184	103.118236495585	0.0294	103.118236495585	0.0323	103.118236495585	0.0320		103.117004372219	2.1245
103.121147203755	0.0492	103.121147203755	0.0503	103.121147203755	0.0175	103.121147203755	0.0296	103.121147203755	0.0313	103.121147203755	0.0319		103.119915100534	2.0599
103.124057953004	0.0485	103.124057953004	0.0535	103.124057953004	0.0181	103.124057953004	0.0297	103.124057953004	0.0310	103.124057953004	0.0321		103.122825869928	2.1175
103.126968743333	0.0473	103.126968743333	0.0565	103.126968743333	0.0188	103.126968743333	0.0312	103.126968743333	0.0321	103.126968743333	0.0326		103.125736680401	2.1999
103.12987957474	0.0489	103.12987957474	0.0600	103.12987957474	0.0186	103.12987957474	0.0311	103.12987957474	0.0315	103.12987957474	0.0318		103.128647531955	2.1746
103.132790447227	0.0470	103.132790447227	0.0627	103.132790447227	0.0177	103.132790447227	0.0320	103.132790447227	0.0328	103.132790447227	0.0325		103.131558424588	2.0592
103.135701360792	0.0468	103.135701360792	0.0586	103.135701360792	0.0173	103.135701360792	0.0313	103.135701360792	0.0307	103.135701360792	0.0305		103.134469358302	1.9646
103.138612315437	0.0441	103.138612315437	0.0517	103.138612315437	0.0172	103.138612315437	0.0313	103.138612315437	0.0310	103.138612315437	0.0306		103.137380333095	1.8958
103.141523311161	0.0433	103.141523311161	0.0494	103.141523311161	0.0159	103.141523311161	0.0303	103.141523311161	0.0299	103.141523311161	0.0288		103.140291348968	1.8422
103.144434347964	0.0429	103.144434347964	0.0512	103.144434347964	0.0161	103.144434347964	0.0307	103.144434347964	0.0284	103.144434347964	0.0299		103.14320240592	1.8879
103.147345425846	0.0454	103.147345425846	0.0536	103.147345425846	0.0182	103.147345425846	0.0328	103.147345425846	0.0281	103.147345425846	0.0295		103.146113503953	1.9381
103.150256544807	0.0473	103.150256544807	0.0568	103.150256544807	0.0182	103.150256544807	0.0330	103.150256544807	0.0286	103.150256544807	0.0310		103.149024643065	2.1127
103.153167704847	0.0459	103.153167704847	0.0568	103.153167704847	0.0174	103.153167704847	0.0323	103.153167704847	0.0290	103.153167704847	0.0301		103.151935823257	2.1509
103.156078905967	0.0451	103.156078905967	0.0552	103.156078905967	0.0165	103.156078905967	0.0291	103.156078905967	0.0297	103.156078905967	0.0286		103.154847044529	2.0222
103.158990148165	0.0420	103.158990148165	0.0503	103.158990148165	0.0164	103.158990148165	0.0279	103.158990148165	0.0280	103.158990148165	0.0295		103.157758306881	1.8450
103.161901431443	0.0397	103.161901431443	0.0498	103.161901431443	0.0168	103.161901431443	0.0269	103.161901431443	0.0288	103.161901431443	0.0295		103.160669610312	1.7370
103.164812755799	0.0389	103.164812755799	0.0485	103.164812755799	0.0178	103.164812755799	0.0261	103.164812755799	0.0281	103.164812755799	0.0295		103.163580954823	1.5149
103.167724121235	0.0418	103.167724121235	0.0463	103.167724121235	0.0164	103.167724121235	0.0270	103.167724121235	0.0290	103.167724121235	0.0284		103.166492340414	1.4800
103.17063552775	0.0428	103.17063552775	0.0464	103.17063552775	0.0149	103.17063552775	0.0263	103.17063552775	0.0289	103.17063552775	0.0283		103.169403767085	1.4845
103.173546975344	0.0416	103.173546975344	0.0501	103.173546975344	0.0161	103.173546975344	0.0266	103.173546975344	0.0297	103.173546975344	0.0282		103.172315234836	1.5878
103.176458464018	0.0414	103.176458464018	0.0491	103.176458464018	0.0161	103.176458464018	0.0272	103.176458464018	0.0289	103.176458464018	0.0278		103.175226743666	1.6166
103.17936999377	0.0391	103.17936999377	0.0499	103.17936999377	0.0159	103.17936999377	0.0274	103.17936999377	0.0317	103.17936999377	0.0282		103.178138293577	1.6145
103.182281564601	0.0407	103.182281564601	0.0486	103.182281564601	0.0149	103.182281564601	0.0260	103.182281564601	0.0298	103.182281564601	0.0291		103.181049884567	1.5743
103.185193176512	0.0403	103.185193176512	0.0488	103.185193176512	0.0150	103.185193176512	0.0255	103.185193176512	0.0280	103.185193176512	0.0290		103.183961516637	1.6026
103.188104829501	0.0415	103.188104829501	0.0472	103.188104829501	0.0149	103.188104829501	0.0274	103.188104829501	0.0279	103.188104829501	0.0282		103.186873189786	1.6036
103.19101652357	0.0411	103.19101652357	0.0465	103.19101652357	0.0164	103.19101652357	0.0279	103.19101652357	0.0286	103.19101652357	0.0276		103.189784904016	1.5452
103.193928258718	0.0432	103.193928258718	0.0465	103.193928258718	0.0162	103.193928258718	0.0269	103.193928258718	0.0285	103.193928258718	0.0263		103.192696659325	1.5582
103.196840034945	0.0418	103.196840034945	0.0460	103.196840034945	0.0164	103.196840034945	0.0290	103.196840034945	0.0299	103.196840034945	0.0263		103.195608455714	1.6475
103.199751852251	0.0402	103.199751852251	0.0468	103.199751852251	0.0161	103.199751852251	0.0267	103.199751852251	0.0313	103.199751852251	0.0257		103.198520293183	1.6627
103.202663710636	0.0440	103.202663710636	0.0445	103.202663710636	0.0164	103.202663710636	0.0276	103.202663710636	0.0302	103.202663710636	0.0264		103.201432171732	1.5993
103.2055756101	0.0429	103.2055756101	0.0474	103.2055756101	0.0161	103.2055756101	0.0259	103.2055756101	0.0300	103.2055756101	0.0267		103.204344091361	1.5401
103.208487550644	0.0437	103.208487550644	0.0496	103.208487550644	0.0158	103.208487550644	0.0268	103.208487550644	0.0287	103.208487550644	0.0284		103.207256052069	1.5072
103.211399532266	0.0418	103.211399532266	0.0497	103.211399532266	0.0156	103.211399532266	0.0249	103.211399532266	0.0279	103.211399532266	0.0269		103.210168053857	1.5044
103.214311554968	0.0402	103.214311554968	0.0500	103.214311554968	0.0150	103.214311554968	0.0252	103.214311554968	0.0273	103.214311554968	0.0271		103.213080096725	1.5608
103.217223618749	0.0399	103.217223618749	0.0497	103.217223618749	0.0156	103.217223618749	0.0249	103.217223618749	0.0280	103.217223618749	0.0264		103.215992180673	1.4781
103.220135723608	0.0389	103.220135723608	0.0427	103.220135723608	0.0165	103.220135723608	0.0257	103.220135723608	0.0283	103.220135723608	0.0269		103.2189043057	1.4336
103.223047869547	0.0398	103.223047869547	0.0421	103.223047869547	0.0169	103.223047869547	0.0264	103.223047869547	0.0289	103.223047869547	0.0270		103.221816471808	1.3951
103.225960056565	0.0380	103.225960056565	0.0424	103.225960056565	0.0164	103.225960056565	0.0258	103.225960056565	0.0298	103.225960056565	0.0267		103.224728678995	1.3996
103.228872284663	0.0390	103.228872284663	0.0447	103.228872284663	0.0157	103.228872284663	0.0270	103.228872284663	0.0278	103.228872284663	0.0270		103.227640927262	1.4289
103.231784553839	0.0412	103.231784553839	0.0449	103.231784553839	0.0146	103.231784553839	0.0263	103.231784553839	0.0271	103.231784553839	0.0277		103.230553216609	1.4519
103.234696864094	0.0448	103.234696864094	0.0456	103.234696864094	0.0144	103.234696864094	0.0257	103.234696864094	0.0274	103.234696864094	0.0278		103.233465547035	1.4224
103.237609215429	0.0430	103.237609215429	0.0439	103.237609215429	0.0149	103.237609215429	0.0247	103.237609215429	0.0285	103.237609215429	0.0266		103.236377918541	1.4354
103.240521607842	0.0400	103.240521607842	0.0444	103.240521607842	0.0146	103.240521607842	0.0255	103.240521607842	0.0288	103.240521607842	0.0258		103.239290331128	1.4535
103.243434041335	0.0415	103.243434041335	0.0434	103.243434041335	0.0146	103.243434041335	0.0282	103.243434041335	0.0286	103.243434041335	0.0267		103.242202784794	1.4465
103.246346515907	0.0413	103.246346515907	0.0419	103.246346515907	0.0157	103.246346515907	0.0277	103.246346515907	0.0286	103.246346515907	0.0269		103.245115279539	1.4777
103.249259031558	0.0395	103.249259031558	0.0417	103.249259031558	0.0153	103.249259031558	0.0256	103.249259031558	0.0288	103.249259031558	0.0270		103.248027815365	1.4410
103.252171588288	0.0412	103.252171588288	0.0437	103.252171588288	0.0157	103.252171588288	0.0243	103.252171588288	0.0296	103.252171588288	0.0269		103.25094039227	1.4305
103.255084186097	0.0392	103.255084186097	0.0426	103.255084186097	0.0144	103.255084186097	0.0253	103.255084186097	0.0290	103.255084186097	0.0272		103.253853010256	1.3973
103.257996824985	0.0408	103.257996824985	0.0412	103.257996824985	0.0154	103.257996824985	0.0248	103.257996824985	0.0290	103.257996824985	0.0265		103.256765669321	1.4099
103.260909504953	0.0388	103.260909504953	0.0444	103.260909504953	0.0148	103.260909504953	0.0260	103.260909504953	0.0291	103.260909504953	0.0265		103.259678369465	1.4435
103.263822225999	0.0375	103.263822225999	0.0471	103.263822225999	0.0147	103.263822225999	0.0278	103.263822225999	0.0300	103.263822225999	0.0276		103.26259111069	1.5355
103.266734988125	0.0369	103.266734988125	0.0453	103.266734988125	0.0151	103.266734988125	0.0286	103.266734988125	0.0299	103.266734988125	0.0275		103.265503892994	1.4947
103.269647791329	0.0373	103.269647791329	0.0441	103.269647791329	0.0168	103.269647791329	0.0282	103.269647791329	0.0291	103.269647791329	0.0271		103.268416716379	1.4463
103.272560635613	0.0388	103.272560635613	0.0434	103.272560635613	0.0156	103.272560635613	0.0286	103.272560635613	0.0288	103.272560635613	0.0275		103.271329580843	1.4343
103.275473520976	0.0421	103.275473520976	0.0439	103.275473520976	0.0148	103.275473520976	0.0275	103.275473520976	0.0273	103.275473520976	0.0268		103.274242486387	1.4771
103.278386447418	0.0421	103.278386447418	0.0443	103.278386447418	0.0147	103.278386447418	0.0263	103.278386447418	0.0283	103.278386447418	0.0271		103.27715543301	1.4466
103.281299414939	0.0410	103.281299414939	0.0452	103.281299414939	0.0150	103.281299414939	0.0267	103.281299414939	0.0284	103.281299414939	0.0250		103.280068420714	1.4461
103.28421242354	0.0417	103.28421242354	0.0455	103.28421242354	0.0158	103.28421242354	0.0276	103.28421242354	0.0298	103.28421242354	0.0249		103.282981449497	1.4814
103.287125473219	0.0384	103.287125473219	0.0458	103.287125473219	0.0157	103.287125473219	0.0286	103.287125473219	0.0284	103.287125473219	0.0254		103.28589451936	1.4985
103.290038563977	0.0383	103.290038563977	0.0417	103.290038563977	0.0143	103.290038563977	0.0266	103.290038563977	0.0265	103.290038563977	0.0261		103.288807630303	1.4945
103.292951695815	0.0386	103.292951695815	0.0475	103.292951695815	0.0149	103.292951695815	0.0275	103.292951695815	0.0277	103.292951695815	0.0273		103.291720782325	1.4797
103.295864868732	0.0413	103.295864868732	0.0502	103.295864868732	0.0144	103.295864868732	0.0283	103.295864868732	0.0284	103.295864868732	0.0279		103.294633975428	1.4685
103.298778082728	0.0389	103.298778082728	0.0494	103.298778082728	0.0144	103.298778082728	0.0273	103.298778082728	0.0288	103.298778082728	0.0286		103.29754720961	1.4234
103.301691337802	0.0400	103.301691337802	0.0469	103.301691337802	0.0150	103.301691337802	0.0277	103.301691337802	0.0271	103.301691337802	0.0272		103.300460484872	1.5116
103.304604633956	0.0405	103.304604633956	0.0438	103.304604633956	0.0159	103.304604633956	0.0265	103.304604633956	0.0274	103.304604633956	0.0259		103.303373801214	1.5561
103.30751797119	0.0428	103.30751797119	0.0429	103.30751797119	0.0160	103.30751797119	0.0270	103.30751797119	0.0281	103.30751797119	0.0258		103.306287158636	1.5671
103.310431349502	0.0419	103.310431349502	0.0437	103.310431349502	0.0150	103.310431349502	0.0275	103.310431349502	0.0296	103.310431349502	0.0252		103.309200557137	1.4934
103.313344768893	0.0401	103.313344768893	0.0438	103.313344768893	0.0151	103.313344768893	0.0272	103.313344768893	0.0303	103.313344768893	0.0255		103.312113996719	1.4664
103.316258229364	0.0396	103.316258229364	0.0432	103.316258229364	0.0151	103.316258229364	0.0280	103.316258229364	0.0281	103.316258229364	0.0259		103.31502747738	1.5062
103.319171730913	0.0393	103.319171730913	0.0453	103.319171730913	0.0146	103.319171730913	0.0297	103.319171730913	0.0284	103.319171730913	0.0257		103.317940999121	1.4162
103.322085273542	0.0398	103.322085273542	0.0438	103.322085273542	0.0143	103.322085273542	0.0303	103.322085273542	0.0292	103.322085273542	0.0269		103.320854561941	1.4373
103.32499885725	0.0421	103.32499885725	0.0456	103.32499885725	0.0149	103.32499885725	0.0278	103.32499885725	0.0293	103.32499885725	0.0265		103.323768165842	1.4726
103.327912482037	0.0409	103.327912482037	0.0442	103.327912482037	0.0146	103.327912482037	0.0254	103.327912482037	0.0291	103.327912482037	0.0272		103.326681810822	1.4823
103.330826147903	0.0417	103.330826147903	0.0443	103.330826147903	0.0145	103.330826147903	0.0252	103.330826147903	0.0278	103.330826147903	0.0265		103.329595496882	1.4710
103.333739854848	0.0383	103.333739854848	0.0441	103.333739854848	0.0152	103.333739854848	0.0252	103.333739854848	0.0267	103.333739854848	0.0267		103.332509224022	1.4879
103.336653602872	0.0395	103.336653602872	0.0425	103.336653602872	0.0145	103.336653602872	0.0262	103.336653602872	0.0255	103.336653602872	0.0282		103.335422992242	1.5439
103.339567391975	0.0381	103.339567391975	0.0460	103.339567391975	0.0152	103.339567391975	0.0259	103.339567391975	0.0252	103.339567391975	0.0277		103.338336801541	1.5592
103.342481222158	0.0407	103.342481222158	0.0472	103.342481222158	0.0150	103.342481222158	0.0250	103.342481222158	0.0266	103.342481222158	0.0275		103.341250651921	1.5138
103.345395093419	0.0392	103.345395093419	0.0464	103.345395093419	0.0148	103.345395093419	0.0253	103.345395093419	0.0262	103.345395093419	0.0260		103.34416454338	1.5398
103.34830900576	0.0382	103.34830900576	0.0466	103.34830900576	0.0155	103.34830900576	0.0257	103.34830900576	0.0252	103.34830900576	0.0245		103.347078475919	1.5055
103.35122295918	0.0393	103.35122295918	0.0454	103.35122295918	0.0151	103.35122295918	0.0266	103.35122295918	0.0262	103.35122295918	0.0256		103.349992449537	1.7165
103.354136953679	0.0406	103.354136953679	0.0425	103.354136953679	0.0143	103.354136953679	0.0251	103.354136953679	0.0282	103.354136953679	0.0268		103.352906464236	1.7405
103.357050989257	0.0391	103.357050989257	0.0417	103.357050989257	0.0143	103.357050989257	0.0245	103.357050989257	0.0283	103.357050989257	0.0259		103.355820520014	1.6671
103.359965065914	0.0415	103.359965065914	0.0428	103.359965065914	0.0135	103.359965065914	0.0252	103.359965065914	0.0274	103.359965065914	0.0261		103.358734616873	1.6484
103.36287918365	0.0382	103.36287918365	0.0436	103.36287918365	0.0139	103.36287918365	0.0255	103.36287918365	0.0272	103.36287918365	0.0269		103.361648754811	1.6467
103.365793342466	0.0397	103.365793342466	0.0467	103.365793342466	0.0144	103.365793342466	0.0263	103.365793342466	0.0292	103.365793342466	0.0266		103.364562933828	1.6444
103.36870754236	0.0414	103.36870754236	0.0470	103.36870754236	0.0158	103.36870754236	0.0245	103.36870754236	0.0311	103.36870754236	0.0272		103.367477153926	1.6204
103.371621783334	0.0420	103.371621783334	0.0438	103.371621783334	0.0153	103.371621783334	0.0253	103.371621783334	0.0301	103.371621783334	0.0263		103.370391415103	1.5865
103.374536065386	0.0406	103.374536065386	0.0431	103.374536065386	0.0152	103.374536065386	0.0270	103.374536065386	0.0309	103.374536065386	0.0251		103.37330571736	1.5427
103.377450388518	0.0388	103.377450388518	0.0430	103.377450388518	0.0144	103.377450388518	0.0251	103.377450388518	0.0280	103.377450388518	0.0267		103.376220060697	1.5314
103.380364752729	0.0395	103.380364752729	0.0415	103.380364752729	0.0142	103.380364752729	0.0263	103.380364752729	0.0285	103.380364752729	0.0264		103.379134445114	1.5853
103.383279158019	0.0402	103.383279158019	0.0462	103.383279158019	0.0152	103.383279158019	0.0267	103.383279158019	0.0279	103.383279158019	0.0263		103.382048870611	1.5985
103.386193604388	0.0398	103.386193604388	0.0434	103.386193604388	0.0149	103.386193604388	0.0270	103.386193604388	0.0285	103.386193604388	0.0267		103.384963337187	1.6257
103.389108091836	0.0415	103.389108091836	0.0483	103.389108091836	0.0152	103.389108091836	0.0251	103.389108091836	0.0288	103.389108091836	0.0256		103.387877844843	1.6586
103.392022620364	0.0414	103.392022620364	0.0466	103.392022620364	0.0148	103.392022620364	0.0245	103.392022620364	0.0276	103.392022620364	0.0261		103.390792393579	1.6668
103.39493718997	0.0393	103.39493718997	0.0479	103.39493718997	0.0149	103.39493718997	0.0257	103.39493718997	0.0257	103.39493718997	0.0258		103.393706983395	1.6311
103.397851800656	0.0385	103.397851800656	0.0482	103.397851800656	0.0152	103.397851800656	0.0266	103.397851800656	0.0286	103.397851800656	0.0260		103.396621614291	1.5612
103.40076645242	0.0380	103.40076645242	0.0470	103.40076645242	0.0144	103.40076645242	0.0253	103.40076645242	0.0318	103.40076645242	0.0264		103.399536286266	1.5317
103.403681145264	0.0373	103.403681145264	0.0448	103.403681145264	0.0145	103.403681145264	0.0247	103.403681145264	0.0317	103.403681145264	0.0265		103.402450999321	1.5394
103.406595879187	0.0399	103.406595879187	0.0428	103.406595879187	0.0140	103.406595879187	0.0264	103.406595879187	0.0291	103.406595879187	0.0271		103.405365753456	1.5399
103.409510654189	0.0403	103.409510654189	0.0427	103.409510654189	0.0137	103.409510654189	0.0258	103.409510654189	0.0286	103.409510654189	0.0276		103.408280548671	1.5618
103.41242547027	0.0381	103.41242547027	0.0433	103.41242547027	0.0133	103.41242547027	0.0251	103.41242547027	0.0298	103.41242547027	0.0283		103.411195384966	1.6436
103.41534032743	0.0384	103.41534032743	0.0464	103.41534032743	0.0154	103.41534032743	0.0245	103.41534032743	0.0293	103.41534032743	0.0283		103.41411026234	1.6321
103.41825522567	0.0376	103.41825522567	0.0467	103.41825522567	0.0156	103.41825522567	0.0243	103.41825522567	0.0295	103.41825522567	0.0268		103.417025180795	1.5980
103.421170164988	0.0390	103.421170164988	0.0496	103.421170164988	0.0153	103.421170164988	0.0232	103.421170164988	0.0296	103.421170164988	0.0264		103.419940140329	1.5128
103.424085145386	0.0383	103.424085145386	0.0501	103.424085145386	0.0164	103.424085145386	0.0245	103.424085145386	0.0288	103.424085145386	0.0258		103.422855140942	1.5092
103.427000166862	0.0358	103.427000166862	0.0511	103.427000166862	0.0164	103.427000166862	0.0261	103.427000166862	0.0269	103.427000166862	0.0243		103.425770182636	1.5261
103.429915229418	0.0358	103.429915229418	0.0505	103.429915229418	0.0160	103.429915229418	0.0273	103.429915229418	0.0273	103.429915229418	0.0251		103.428685265409	1.6168
103.432830333053	0.0381	103.432830333053	0.0495	103.432830333053	0.0145	103.432830333053	0.0276	103.432830333053	0.0280	103.432830333053	0.0258		103.431600389263	1.6150
103.435745477767	0.0402	103.435745477767	0.0492	103.435745477767	0.0141	103.435745477767	0.0261	103.435745477767	0.0286	103.435745477767	0.0251		103.434515554196	1.5561
103.43866066356	0.0412	103.43866066356	0.0465	103.43866066356	0.0149	103.43866066356	0.0254	103.43866066356	0.0283	103.43866066356	0.0254		103.437430760209	1.5171
103.441575890432	0.0400	103.441575890432	0.0474	103.441575890432	0.0152	103.441575890432	0.0255	103.441575890432	0.0280	103.441575890432	0.0266		103.440346007301	1.5521
103.444491158384	0.0403	103.444491158384	0.0472	103.444491158384	0.0154	103.444491158384	0.0247	103.444491158384	0.0278	103.444491158384	0.0278		103.443261295474	1.3856
103.447406467414	0.0374	103.447406467414	0.0466	103.447406467414	0.0160	103.447406467414	0.0247	103.447406467414	0.0290	103.447406467414	0.0265		103.446176624726	1.3956
103.450321817523	0.0378	103.450321817523	0.0446	103.450321817523	0.0161	103.450321817523	0.0267	103.450321817523	0.0287	103.450321817523	0.0264		103.449091995058	1.3662
103.453237208712	0.0403	103.453237208712	0.0441	103.453237208712	0.0153	103.453237208712	0.0271	103.453237208712	0.0296	103.453237208712	0.0256		103.45200740647	1.3420
103.45615264098	0.0380	103.45615264098	0.0417	103.45615264098	0.0147	103.45615264098	0.0279	103.45615264098	0.0284	103.45615264098	0.0275		103.454922858962	1.3298
103.459068114327	0.0394	103.459068114327	0.0461	103.459068114327	0.0148	103.459068114327	0.0257	103.459068114327	0.0284	103.459068114327	0.0282		103.457838352533	1.3839
103.461983628753	0.0375	103.461983628753	0.0444	103.461983628753	0.0143	103.461983628753	0.0253	103.461983628753	0.0289	103.461983628753	0.0265		103.460753887185	1.4187
103.464899184258	0.0403	103.464899184258	0.0452	103.464899184258	0.0145	103.464899184258	0.0255	103.464899184258	0.0279	103.464899184258	0.0250		103.463669462916	1.4101
103.467814780842	0.0400	103.467814780842	0.0446	103.467814780842	0.0138	103.467814780842	0.0260	103.467814780842	0.0266	103.467814780842	0.0257		103.466585079727	1.4124
103.470730418505	0.0423	103.470730418505	0.0465	103.470730418505	0.0142	103.470730418505	0.0257	103.470730418505	0.0265	103.470730418505	0.0280		103.469500737617	1.3471
103.473646097248	0.0419	103.473646097248	0.0466	103.473646097248	0.0154	103.473646097248	0.0256	103.473646097248	0.0265	103.473646097248	0.0282		103.472416436588	1.3662
103.476561817069	0.0411	103.476561817069	0.0452	103.476561817069	0.0155	103.476561817069	0.0253	103.476561817069	0.0259	103.476561817069	0.0276		103.475332176638	1.3655
103.47947757797	0.0421	103.47947757797	0.0474	103.47947757797	0.0157	103.47947757797	0.0267	103.47947757797	0.0260	103.47947757797	0.0251		103.478247957768	1.3834
103.48239337995	0.0422	103.48239337995	0.0435	103.48239337995	0.0151	103.48239337995	0.0247	103.48239337995	0.0264	103.48239337995	0.0256		103.481163779978	1.3912
103.485309223009	0.0417	103.485309223009	0.0422	103.485309223009	0.0148	103.485309223009	0.0245	103.485309223009	0.0266	103.485309223009	0.0263		103.484079643268	1.4262
103.488225107147	0.0411	103.488225107147	0.0426	103.488225107147	0.0145	103.488225107147	0.0251	103.488225107147	0.0279	103.488225107147	0.0261		103.486995547637	1.4032
103.491141032364	0.0402	103.491141032364	0.0422	103.491141032364	0.0144	103.491141032364	0.0258	103.491141032364	0.0277	103.491141032364	0.0255		103.489911493087	1.4710
103.49405699866	0.0398	103.49405699866	0.0476	103.49405699866	0.0147	103.49405699866	0.0260	103.49405699866	0.0259	103.49405699866	0.0269		103.492827479616	1.4363
103.496973006035	0.0398	103.496973006035	0.0439	103.496973006035	0.0158	103.496973006035	0.0260	103.496973006035	0.0270	103.496973006035	0.0270		103.495743507225	1.4224
103.49988905449	0.0393	103.49988905449	0.0454	103.49988905449	0.0153	103.49988905449	0.0265	103.49988905449	0.0284	103.49988905449	0.0271		103.498659575914	1.4035
103.502805144023	0.0404	103.502805144023	0.0437	103.502805144023	0.0152	103.502805144023	0.0258	103.502805144023	0.0295	103.502805144023	0.0279		103.501575685682	1.4150
103.505721274636	0.0413	103.505721274636	0.0473	103.505721274636	0.0154	103.505721274636	0.0260	103.505721274636	0.0294	103.505721274636	0.0277		103.504491836531	1.3839
103.508637446328	0.0405	103.508637446328	0.0464	103.508637446328	0.0154	103.508637446328	0.0251	103.508637446328	0.0282	103.508637446328	0.0274		103.507408028459	1.3882
103.511553659098	0.0378	103.511553659098	0.0432	103.511553659098	0.0156	103.511553659098	0.0244	103.511553659098	0.0273	103.511553659098	0.0278		103.510324261467	1.3803
103.514469912948	0.0362	103.514469912948	0.0430	103.514469912948	0.0153	103.514469912948	0.0254	103.514469912948	0.0260	103.514469912948	0.0273		103.513240535554	1.3732
103.517386207877	0.0385	103.517386207877	0.0428	103.517386207877	0.0145	103.517386207877	0.0276	103.517386207877	0.0269	103.517386207877	0.0257		103.516156850722	1.3968
103.520302543886	0.0405	103.520302543886	0.0422	103.520302543886	0.0147	103.520302543886	0.0274	103.520302543886	0.0287	103.520302543886	0.0260		103.519073206969	1.4058
103.523218920973	0.0442	103.523218920973	0.0419	103.523218920973	0.0144	103.523218920973	0.0261	103.523218920973	0.0275	103.523218920973	0.0249		103.521989604297	1.4858
103.526135339139	0.0449	103.526135339139	0.0451	103.526135339139	0.0141	103.526135339139	0.0253	103.526135339139	0.0264	103.526135339139	0.0263		103.524906042704	1.4664
103.529051798385	0.0452	103.529051798385	0.0444	103.529051798385	0.0141	103.529051798385	0.0267	103.529051798385	0.0264	103.529051798385	0.0266		103.52782252219	1.4552
103.531968298709	0.0444	103.531968298709	0.0430	103.531968298709	0.0138	103.531968298709	0.0271	103.531968298709	0.0261	103.531968298709	0.0277		103.530739042757	1.4042
103.534884840113	0.0406	103.534884840113	0.0419	103.534884840113	0.0136	103.534884840113	0.0273	103.534884840113	0.0273	103.534884840113	0.0265		103.533655604403	1.3083
103.537801422596	0.0395	103.537801422596	0.0404	103.537801422596	0.0141	103.537801422596	0.0262	103.537801422596	0.0258	103.537801422596	0.0257		103.53657220713	1.4297
103.540718046158	0.0404	103.540718046158	0.0419	103.540718046158	0.0151	103.540718046158	0.0252	103.540718046158	0.0250	103.540718046158	0.0270		103.539488850936	1.3859
103.543634710799	0.0408	103.543634710799	0.0412	103.543634710799	0.0155	103.543634710799	0.0251	103.543634710799	0.0257	103.543634710799	0.0272		103.542405535821	1.4099
103.546551416519	0.0412	103.546551416519	0.0434	103.546551416519	0.0152	103.546551416519	0.0265	103.546551416519	0.0268	103.546551416519	0.0258		103.545322261787	1.4055
103.549468163319	0.0441	103.549468163319	0.0453	103.549468163319	0.0155	103.549468163319	0.0260	103.549468163319	0.0275	103.549468163319	0.0243		103.548239028832	1.3871
103.552384951197	0.0428	103.552384951197	0.0420	103.552384951197	0.0147	103.552384951197	0.0265	103.552384951197	0.0271	103.552384951197	0.0258		103.551155836958	1.4743
103.555301780155	0.0405	103.555301780155	0.0442	103.555301780155	0.0148	103.555301780155	0.0258	103.555301780155	0.0267	103.555301780155	0.0279		103.554072686163	1.5073
103.558218650191	0.0395	103.558218650191	0.0432	103.558218650191	0.0149	103.558218650191	0.0264	103.558218650191	0.0279	103.558218650191	0.0283		103.556989576448	1.5294
103.561135561307	0.0404	103.561135561307	0.0455	103.561135561307	0.0151	103.561135561307	0.0256	103.561135561307	0.0271	103.561135561307	0.0273		103.559906507812	1.4688
103.564052513502	0.0437	103.564052513502	0.0442	103.564052513502	0.0145	103.564052513502	0.0237	103.564052513502	0.0273	103.564052513502	0.0258		103.562823480257	1.4172
103.566969506776	0.0422	103.566969506776	0.0422	103.566969506776	0.0158	103.566969506776	0.0248	103.566969506776	0.0270	103.566969506776	0.0274		103.565740493781	1.3524
103.569886541129	0.0410	103.569886541129	0.0414	103.569886541129	0.0160	103.569886541129	0.0258	103.569886541129	0.0260	103.569886541129	0.0267		103.568657548385	1.4182
103.572803616561	0.0394	103.572803616561	0.0408	103.572803616561	0.0158	103.572803616561	0.0270	103.572803616561	0.0255	103.572803616561	0.0252		103.571574644069	1.3811
103.575720733072	0.0390	103.575720733072	0.0419	103.575720733072	0.0147	103.575720733072	0.0268	103.575720733072	0.0264	103.575720733072	0.0254		103.574491780833	1.3828
103.578637890663	0.0394	103.578637890663	0.0419	103.578637890663	0.0134	103.578637890663	0.0265	103.578637890663	0.0272	103.578637890663	0.0252		103.577408958676	1.3058
103.581555089332	0.0397	103.581555089332	0.0424	103.581555089332	0.0142	103.581555089332	0.0274	103.581555089332	0.0267	103.581555089332	0.0279		103.580326177599	1.3504
103.584472329081	0.0410	103.584472329081	0.0441	103.584472329081	0.0144	103.584472329081	0.0286	103.584472329081	0.0277	103.584472329081	0.0256		103.583243437602	1.4155
103.587389609908	0.0412	103.587389609908	0.0448	103.587389609908	0.0146	103.587389609908	0.0265	103.587389609908	0.0287	103.587389609908	0.0269		103.586160738685	1.4853
103.590306931815	0.0418	103.590306931815	0.0439	103.590306931815	0.0142	103.590306931815	0.0263	103.590306931815	0.0267	103.590306931815	0.0262		103.589078080848	1.4779
103.593224294801	0.0403	103.593224294801	0.0439	103.593224294801	0.0147	103.593224294801	0.0242	103.593224294801	0.0263	103.593224294801	0.0261		103.59199546409	1.4399
103.596141698866	0.0413	103.596141698866	0.0411	103.596141698866	0.0144	103.596141698866	0.0247	103.596141698866	0.0252	103.596141698866	0.0274		103.594912888413	1.5149
103.59905914401	0.0392	103.59905914401	0.0400	103.59905914401	0.0144	103.59905914401	0.0244	103.59905914401	0.0261	103.59905914401	0.0286		103.597830353815	1.4588
103.601976630234	0.0379	103.601976630234	0.0437	103.601976630234	0.0149	103.601976630234	0.0265	103.601976630234	0.0276	103.601976630234	0.0273		103.600747860297	1.4052
103.604894157536	0.0374	103.604894157536	0.0433	103.604894157536	0.0143	103.604894157536	0.0282	103.604894157536	0.0281	103.604894157536	0.0280		103.603665407858	1.3463
103.607811725918	0.0400	103.607811725918	0.0427	103.607811725918	0.0148	103.607811725918	0.0276	103.607811725918	0.0271	103.607811725918	0.0269		103.6065829965	1.3862
103.610729335378	0.0398	103.610729335378	0.0433	103.610729335378	0.0147	103.610729335378	0.0261	103.610729335378	0.0270	103.610729335378	0.0269		103.609500626221	1.4751
103.613646985918	0.0383	103.613646985918	0.0466	103.613646985918	0.0147	103.613646985918	0.0252	103.613646985918	0.0262	103.613646985918	0.0284		103.612418297022	1.4919
103.616564677537	0.0380	103.616564677537	0.0440	103.616564677537	0.0136	103.616564677537	0.0252	103.616564677537	0.0261	103.616564677537	0.0280		103.615336008903	1.4307
103.619482410235	0.0356	103.619482410235	0.0429	103.619482410235	0.0145	103.619482410235	0.0269	103.619482410235	0.0265	103.619482410235	0.0269		103.618253761864	1.4374
103.622400184012	0.0362	103.622400184012	0.0421	103.622400184012	0.0154	103.622400184012	0.0257	103.622400184012	0.0263	103.622400184012	0.0255		103.621171555904	1.5152
103.625317998868	0.0386	103.625317998868	0.0435	103.625317998868	0.0148	103.625317998868	0.0269	103.625317998868	0.0285	103.625317998868	0.0263		103.624089391025	1.5199
103.628235854803	0.0381	103.628235854803	0.0465	103.628235854803	0.0138	103.628235854803	0.0273	103.628235854803	0.0283	103.628235854803	0.0269		103.627007267225	1.4815
103.631153751818	0.0380	103.631153751818	0.0444	103.631153751818	0.0139	103.631153751818	0.0274	103.631153751818	0.0273	103.631153751818	0.0280		103.629925184505	1.5009
103.634071689911	0.0387	103.634071689911	0.0411	103.634071689911	0.0144	103.634071689911	0.0258	103.634071689911	0.0252	103.634071689911	0.0286		103.632843142865	1.4833
103.636989669084	0.0366	103.636989669084	0.0410	103.636989669084	0.0142	103.636989669084	0.0257	103.636989669084	0.0258	103.636989669084	0.0280		103.635761142304	1.4899
103.639907689335	0.0408	103.639907689335	0.0425	103.639907689335	0.0150	103.639907689335	0.0254	103.639907689335	0.0264	103.639907689335	0.0271		103.638679182824	1.4988
103.642825750666	0.0393	103.642825750666	0.0430	103.642825750666	0.0160	103.642825750666	0.0264	103.642825750666	0.0273	103.642825750666	0.0272		103.641597264423	1.5406
103.645743853076	0.0399	103.645743853076	0.0417	103.645743853076	0.0161	103.645743853076	0.0282	103.645743853076	0.0275	103.645743853076	0.0270		103.644515387102	1.5644
103.648661996565	0.0372	103.648661996565	0.0438	103.648661996565	0.0146	103.648661996565	0.0268	103.648661996565	0.0280	103.648661996565	0.0269		103.64743355086	1.6031
103.651580181133	0.0410	103.651580181133	0.0447	103.651580181133	0.0144	103.651580181133	0.0262	103.651580181133	0.0263	103.651580181133	0.0283		103.650351755699	1.6308
103.654498406781	0.0390	103.654498406781	0.0430	103.654498406781	0.0148	103.654498406781	0.0270	103.654498406781	0.0255	103.654498406781	0.0288		103.653270001617	1.5669
103.657416673507	0.0429	103.657416673507	0.0452	103.657416673507	0.0148	103.657416673507	0.0268	103.657416673507	0.0261	103.657416673507	0.0281		103.656188288616	1.5353
103.660334981312	0.0399	103.660334981312	0.0426	103.660334981312	0.0148	103.660334981312	0.0264	103.660334981312	0.0270	103.660334981312	0.0278		103.659106616694	1.5343
103.663253330197	0.0407	103.663253330197	0.0430	103.663253330197	0.0153	103.663253330197	0.0273	103.663253330197	0.0292	103.663253330197	0.0276		103.662024985851	1.5319
103.666171720161	0.0386	103.666171720161	0.0451	103.666171720161	0.0150	103.666171720161	0.0271	103.666171720161	0.0282	103.666171720161	0.0273		103.664943396089	1.5281
103.669090151203	0.0383	103.669090151203	0.0418	103.669090151203	0.0148	103.669090151203	0.0277	103.669090151203	0.0281	103.669090151203	0.0266		103.667861847406	1.5394
103.672008623325	0.0390	103.672008623325	0.0413	103.672008623325	0.0141	103.672008623325	0.0285	103.672008623325	0.0268	103.672008623325	0.0281		103.670780339804	1.6100
103.674927136526	0.0387	103.674927136526	0.0407	103.674927136526	0.0144	103.674927136526	0.0275	103.674927136526	0.0267	103.674927136526	0.0268		103.673698873281	1.7078
103.677845690807	0.0402	103.677845690807	0.0405	103.677845690807	0.0151	103.677845690807	0.0264	103.677845690807	0.0255	103.677845690807	0.0264		103.676617447837	1.7122
103.680764286166	0.0391	103.680764286166	0.0418	103.680764286166	0.0142	103.680764286166	0.0272	103.680764286166	0.0266	103.680764286166	0.0264		103.679536063474	1.5769
103.683682922604	0.0378	103.683682922604	0.0433	103.683682922604	0.0149	103.683682922604	0.0260	103.683682922604	0.0269	103.683682922604	0.0272		103.68245472019	1.4878
103.686601600122	0.0411	103.686601600122	0.0424	103.686601600122	0.0144	103.686601600122	0.0270	103.686601600122	0.0272	103.686601600122	0.0271		103.685373417987	1.5284
103.689520318718	0.0406	103.689520318718	0.0416	103.689520318718	0.0148	103.689520318718	0.0264	103.689520318718	0.0264	103.689520318718	0.0277		103.688292156863	1.4940
103.692439078394	0.0416	103.692439078394	0.0390	103.692439078394	0.0154	103.692439078394	0.0247	103.692439078394	0.0262	103.692439078394	0.0280		103.691210936818	1.5047
103.695357879149	0.0362	103.695357879149	0.0438	103.695357879149	0.0154	103.695357879149	0.0239	103.695357879149	0.0261	103.695357879149	0.0287		103.694129757854	1.5069
103.698276720983	0.0366	103.698276720983	0.0445	103.698276720983	0.0151	103.698276720983	0.0257	103.698276720983	0.0260	103.698276720983	0.0290		103.69704861997	1.5184
103.701195603896	0.0378	103.701195603896	0.0447	103.701195603896	0.0134	103.701195603896	0.0252	103.701195603896	0.0275	103.701195603896	0.0276		103.699967523165	1.5449
103.704114527888	0.0392	103.704114527888	0.0442	103.704114527888	0.0142	103.704114527888	0.0259	103.704114527888	0.0276	103.704114527888	0.0257		103.70288646744	1.6122
103.707033492959	0.0396	103.707033492959	0.0436	103.707033492959	0.0147	103.707033492959	0.0265	103.707033492959	0.0298	103.707033492959	0.0252		103.705805452795	1.5368
103.709952499109	0.0395	103.709952499109	0.0449	103.709952499109	0.0158	103.709952499109	0.0275	103.709952499109	0.0289	103.709952499109	0.0249		103.708724479229	1.5406
103.712871546339	0.0382	103.712871546339	0.0470	103.712871546339	0.0149	103.712871546339	0.0268	103.712871546339	0.0279	103.712871546339	0.0248		103.711643546744	1.5472
103.715790634648	0.0377	103.715790634648	0.0489	103.715790634648	0.0145	103.715790634648	0.0261	103.715790634648	0.0276	103.715790634648	0.0256		103.714562655338	1.4916
103.718709764035	0.0351	103.718709764035	0.0473	103.718709764035	0.0143	103.718709764035	0.0260	103.718709764035	0.0278	103.718709764035	0.0275		103.717481805012	1.4975
103.721628934502	0.0375	103.721628934502	0.0463	103.721628934502	0.0143	103.721628934502	0.0282	103.721628934502	0.0285	103.721628934502	0.0270		103.720400995766	1.5235
103.724548146048	0.0365	103.724548146048	0.0446	103.724548146048	0.0145	103.724548146048	0.0287	103.724548146048	0.0292	103.724548146048	0.0274		103.7233202276	1.3626
103.727467398673	0.0382	103.727467398673	0.0419	103.727467398673	0.0146	103.727467398673	0.0281	103.727467398673	0.0297	103.727467398673	0.0262		103.726239500513	1.3445
103.730386692377	0.0376	103.730386692377	0.0427	103.730386692377	0.0132	103.730386692377	0.0270	103.730386692377	0.0296	103.730386692377	0.0261		103.729158814506	1.3356
103.73330602716	0.0392	103.73330602716	0.0433	103.73330602716	0.0140	103.73330602716	0.0259	103.73330602716	0.0281	103.73330602716	0.0264		103.732078169579	1.2921
103.736225403023	0.0390	103.736225403023	0.0428	103.736225403023	0.0141	103.736225403023	0.0259	103.736225403023	0.0269	103.736225403023	0.0275		103.734997565732	1.3076
103.739144819964	0.0371	103.739144819964	0.0431	103.739144819964	0.0151	103.739144819964	0.0262	103.739144819964	0.0270	103.739144819964	0.0289		103.737917002965	1.3204
103.742064277985	0.0351	103.742064277985	0.0415	103.742064277985	0.0158	103.742064277985	0.0279	103.742064277985	0.0262	103.742064277985	0.0290		103.740836481278	1.4325
103.744983777084	0.0349	103.744983777084	0.0422	103.744983777084	0.0153	103.744983777084	0.0283	103.744983777084	0.0270	103.744983777084	0.0274		103.74375600067	1.4746
103.747903317263	0.0379	103.747903317263	0.0428	103.747903317263	0.0152	103.747903317263	0.0290	103.747903317263	0.0265	103.747903317263	0.0268		103.746675561142	1.4998
103.750822898521	0.0380	103.750822898521	0.0414	103.750822898521	0.0152	103.750822898521	0.0262	103.750822898521	0.0287	103.750822898521	0.0271		103.749595162694	1.3823
103.753742520858	0.0385	103.753742520858	0.0423	103.753742520858	0.0150	103.753742520858	0.0256	103.753742520858	0.0278	103.753742520858	0.0281		103.752514805326	1.3247
103.756662184274	0.0366	103.756662184274	0.0412	103.756662184274	0.0158	103.756662184274	0.0251	103.756662184274	0.0276	103.756662184274	0.0279		103.755434489037	1.3802
103.759581888769	0.0350	103.759581888769	0.0409	103.759581888769	0.0170	103.759581888769	0.0261	103.759581888769	0.0265	103.759581888769	0.0265		103.758354213828	1.3599
103.762501634344	0.0359	103.762501634344	0.0406	103.762501634344	0.0150	103.762501634344	0.0269	103.762501634344	0.0256	103.762501634344	0.0256		103.7612739797	1.4216
103.765421420997	0.0365	103.765421420997	0.0403	103.765421420997	0.0157	103.765421420997	0.0276	103.765421420997	0.0265	103.765421420997	0.0254		103.764193786651	1.3601
103.76834124873	0.0382	103.76834124873	0.0413	103.76834124873	0.0144	103.76834124873	0.0268	103.76834124873	0.0267	103.76834124873	0.0260		103.767113634681	1.3705
103.771261117541	0.0373	103.771261117541	0.0426	103.771261117541	0.0150	103.771261117541	0.0277	103.771261117541	0.0272	103.771261117541	0.0267		103.770033523792	1.3435
103.774181027432	0.0361	103.774181027432	0.0440	103.774181027432	0.0145	103.774181027432	0.0272	103.774181027432	0.0259	103.774181027432	0.0259		103.772953453982	1.3295
103.777100978402	0.0350	103.777100978402	0.0440	103.777100978402	0.0152	103.777100978402	0.0270	103.777100978402	0.0259	103.777100978402	0.0251		103.775873425252	1.3505
103.780020970451	0.0375	103.780020970451	0.0465	103.780020970451	0.0152	103.780020970451	0.0263	103.780020970451	0.0250	103.780020970451	0.0256		103.778793437602	1.3431
103.782941003579	0.0397	103.782941003579	0.0454	103.782941003579	0.0151	103.782941003579	0.0258	103.782941003579	0.0254	103.782941003579	0.0247		103.781713491032	1.4042
103.785861077787	0.0391	103.785861077787	0.0434	103.785861077787	0.0145	103.785861077787	0.0258	103.785861077787	0.0246	103.785861077787	0.0256		103.784633585542	1.4106
103.788781193073	0.0412	103.788781193073	0.0427	103.788781193073	0.0148	103.788781193073	0.0262	103.788781193073	0.0258	103.788781193073	0.0263		103.787553721131	1.4124
103.791701349438	0.0415	103.791701349438	0.0453	103.791701349438	0.0146	103.791701349438	0.0259	103.791701349438	0.0251	103.791701349438	0.0256		103.7904738978	1.3649
103.794621546883	0.0420	103.794621546883	0.0439	103.794621546883	0.0147	103.794621546883	0.0268	103.794621546883	0.0259	103.794621546883	0.0258		103.793394115549	1.2931
103.797541785407	0.0392	103.797541785407	0.0424	103.797541785407	0.0139	103.797541785407	0.0276	103.797541785407	0.0263	103.797541785407	0.0252		103.796314374378	1.2885
103.800462065009	0.0394	103.800462065009	0.0427	103.800462065009	0.0143	103.800462065009	0.0265	103.800462065009	0.0257	103.800462065009	0.0270		103.799234674286	1.3134
103.803382385691	0.0398	103.803382385691	0.0418	103.803382385691	0.0146	103.803382385691	0.0262	103.803382385691	0.0268	103.803382385691	0.0272		103.802155015275	1.3127
103.806302747452	0.0380	103.806302747452	0.0419	103.806302747452	0.0139	103.806302747452	0.0252	103.806302747452	0.0269	103.806302747452	0.0268		103.805075397343	1.3800
103.809223150292	0.0395	103.809223150292	0.0442	103.809223150292	0.0138	103.809223150292	0.0233	103.809223150292	0.0266	103.809223150292	0.0252		103.807995820491	1.4037
103.812143594211	0.0362	103.812143594211	0.0397	103.812143594211	0.0138	103.812143594211	0.0247	103.812143594211	0.0263	103.812143594211	0.0246		103.810916284719	1.4081
103.81506407921	0.0359	103.81506407921	0.0414	103.81506407921	0.0144	103.81506407921	0.0259	103.81506407921	0.0252	103.81506407921	0.0264		103.813836790026	1.3945
103.817984605287	0.0373	103.817984605287	0.0418	103.817984605287	0.0140	103.817984605287	0.0257	103.817984605287	0.0256	103.817984605287	0.0266		103.816757336414	1.3736
103.820905172444	0.0389	103.820905172444	0.0441	103.820905172444	0.0142	103.820905172444	0.0276	103.820905172444	0.0265	103.820905172444	0.0270		103.819677923881	1.3915
103.823825780679	0.0440	103.823825780679	0.0464	103.823825780679	0.0134	103.823825780679	0.0266	103.823825780679	0.0256	103.823825780679	0.0274		103.822598552428	1.3902
103.826746429994	0.0434	103.826746429994	0.0462	103.826746429994	0.0142	103.826746429994	0.0274	103.826746429994	0.0257	103.826746429994	0.0264		103.825519222055	1.3905
103.829667120388	0.0402	103.829667120388	0.0450	103.829667120388	0.0150	103.829667120388	0.0262	103.829667120388	0.0255	103.829667120388	0.0280		103.828439932762	1.3928
103.832587851861	0.0382	103.832587851861	0.0423	103.832587851861	0.0146	103.832587851861	0.0261	103.832587851861	0.0261	103.832587851861	0.0266		103.831360684548	1.3711
103.835508624413	0.0409	103.835508624413	0.0410	103.835508624413	0.0154	103.835508624413	0.0251	103.835508624413	0.0261	103.835508624413	0.0263		103.834281477414	1.4479
103.838429438044	0.0417	103.838429438044	0.0391	103.838429438044	0.0144	103.838429438044	0.0251	103.838429438044	0.0248	103.838429438044	0.0255		103.83720231136	1.4363
103.841350292755	0.0427	103.841350292755	0.0410	103.841350292755	0.0144	103.841350292755	0.0266	103.841350292755	0.0284	103.841350292755	0.0254		103.840123186386	1.3637
103.844271188544	0.0408	103.844271188544	0.0430	103.844271188544	0.0145	103.844271188544	0.0265	103.844271188544	0.0282	103.844271188544	0.0265		103.843044102492	1.4198
103.847192125413	0.0391	103.847192125413	0.0422	103.847192125413	0.0142	103.847192125413	0.0269	103.847192125413	0.0285	103.847192125413	0.0252		103.845965059677	1.4024
103.85011310336	0.0394	103.85011310336	0.0409	103.85011310336	0.0136	103.85011310336	0.0247	103.85011310336	0.0275	103.85011310336	0.0255		103.848886057942	1.4475
103.853034122387	0.0376	103.853034122387	0.0415	103.853034122387	0.0139	103.853034122387	0.0256	103.853034122387	0.0264	103.853034122387	0.0258		103.851807097287	1.4127
103.855955182493	0.0376	103.855955182493	0.0413	103.855955182493	0.0147	103.855955182493	0.0264	103.855955182493	0.0263	103.855955182493	0.0262		103.854728177712	1.3997
103.858876283678	0.0380	103.858876283678	0.0432	103.858876283678	0.0156	103.858876283678	0.0274	103.858876283678	0.0263	103.858876283678	0.0262		103.857649299217	1.4606
103.861797425942	0.0379	103.861797425942	0.0441	103.861797425942	0.0144	103.861797425942	0.0265	103.861797425942	0.0267	103.861797425942	0.0251		103.860570461801	1.4473
103.864718609285	0.0373	103.864718609285	0.0432	103.864718609285	0.0139	103.864718609285	0.0268	103.864718609285	0.0279	103.864718609285	0.0259		103.863491665466	1.3992
103.867639833708	0.0391	103.867639833708	0.0425	103.867639833708	0.0148	103.867639833708	0.0259	103.867639833708	0.0285	103.867639833708	0.0246		103.86641291021	1.3566
103.870561099209	0.0416	103.870561099209	0.0420	103.870561099209	0.0141	103.870561099209	0.0259	103.870561099209	0.0304	103.870561099209	0.0250		103.869334196034	1.3816
103.87348240579	0.0405	103.87348240579	0.0427	103.87348240579	0.0146	103.87348240579	0.0246	103.87348240579	0.0285	103.87348240579	0.0264		103.872255522937	1.4052
103.876403753449	0.0409	103.876403753449	0.0442	103.876403753449	0.0147	103.876403753449	0.0262	103.876403753449	0.0268	103.876403753449	0.0265		103.875176890921	1.3859
103.879325142188	0.0401	103.879325142188	0.0454	103.879325142188	0.0146	103.879325142188	0.0276	103.879325142188	0.0259	103.879325142188	0.0253		103.878098299984	1.3797
103.882246572006	0.0387	103.882246572006	0.0462	103.882246572006	0.0147	103.882246572006	0.0270	103.882246572006	0.0272	103.882246572006	0.0242		103.881019750127	1.4164
103.885168042903	0.0385	103.885168042903	0.0419	103.885168042903	0.0146	103.885168042903	0.0263	103.885168042903	0.0260	103.885168042903	0.0260		103.88394124135	1.4526
103.888089554879	0.0385	103.888089554879	0.0448	103.888089554879	0.0146	103.888089554879	0.0252	103.888089554879	0.0272	103.888089554879	0.0250		103.886862773653	1.5095
103.891011107934	0.0384	103.891011107934	0.0444	103.891011107934	0.0160	103.891011107934	0.0258	103.891011107934	0.0274	103.891011107934	0.0252		103.889784347035	1.4239
103.893932702068	0.0377	103.893932702068	0.0440	103.893932702068	0.0157	103.893932702068	0.0269	103.893932702068	0.0294	103.893932702068	0.0263		103.892705961498	1.4484
103.896854337282	0.0384	103.896854337282	0.0432	103.896854337282	0.0146	103.896854337282	0.0276	103.896854337282	0.0284	103.896854337282	0.0262		103.89562761704	1.4456
103.899776013574	0.0394	103.899776013574	0.0410	103.899776013574	0.0140	103.899776013574	0.0251	103.899776013574	0.0277	103.899776013574	0.0250		103.898549313662	1.4531
103.902697730946	0.0403	103.902697730946	0.0414	103.902697730946	0.0143	103.902697730946	0.0251	103.902697730946	0.0280	103.902697730946	0.0240		103.901471051364	1.4902
103.905619489397	0.0403	103.905619489397	0.0405	103.905619489397	0.0149	103.905619489397	0.0252	103.905619489397	0.0274	103.905619489397	0.0251		103.904392830145	1.5009
103.908541288927	0.0422	103.908541288927	0.0393	103.908541288927	0.0140	103.908541288927	0.0263	103.908541288927	0.0273	103.908541288927	0.0270		103.907314650006	1.4187
103.911463129535	0.0388	103.911463129535	0.0410	103.911463129535	0.0134	103.911463129535	0.0273	103.911463129535	0.0271	103.911463129535	0.0272		103.910236510948	1.5366
103.914385011224	0.0405	103.914385011224	0.0422	103.914385011224	0.0146	103.914385011224	0.0261	103.914385011224	0.0256	103.914385011224	0.0270		103.913158412968	1.4830
103.917306933991	0.0385	103.917306933991	0.0403	103.917306933991	0.0140	103.917306933991	0.0260	103.917306933991	0.0275	103.917306933991	0.0265		103.916080356069	1.4447
103.920228897837	0.0386	103.920228897837	0.0430	103.920228897837	0.0146	103.920228897837	0.0253	103.920228897837	0.0276	103.920228897837	0.0267		103.91900234025	1.4290
103.923150902763	0.0392	103.923150902763	0.0410	103.923150902763	0.0147	103.923150902763	0.0258	103.923150902763	0.0272	103.923150902763	0.0266		103.92192436551	1.5190
103.926072948767	0.0403	103.926072948767	0.0425	103.926072948767	0.0155	103.926072948767	0.0260	103.926072948767	0.0261	103.926072948767	0.0264		103.92484643185	1.5026
103.928995035851	0.0397	103.928995035851	0.0430	103.928995035851	0.0153	103.928995035851	0.0266	103.928995035851	0.0262	103.928995035851	0.0274		103.92776853927	1.4657
103.931917164013	0.0414	103.931917164013	0.0468	103.931917164013	0.0149	103.931917164013	0.0246	103.931917164013	0.0262	103.931917164013	0.0278		103.93069068777	1.3854
103.934839333255	0.0398	103.934839333255	0.0465	103.934839333255	0.0146	103.934839333255	0.0241	103.934839333255	0.0258	103.934839333255	0.0280		103.93361287735	1.4167
103.937761543576	0.0416	103.937761543576	0.0466	103.937761543576	0.0139	103.937761543576	0.0255	103.937761543576	0.0269	103.937761543576	0.0270		103.936535108009	1.4761
[truncated: 323,519+ more rows]

## Sheet: FigS2
BiP				BiP-AMP
[truncated: 8,292 more rows]

[truncated: 7 more sheets: FigS3, FigS5, FigS7, FigS8, FigS9, FigS12, FigS13]
